# Supplementary material for: Bromo­triphenyl­silane
Source: Acta Crystallogr Sect E Struct Rep Online. 2008 Apr 23;64(Pt 5):o880. doi: 10.1107/S1600536808010520 (PMC2961209; doi:10.1107/S1600536808010520)
Supplement: Supplementary file 2 [file e-64-0o880-Isup2.hkl]

# 
# h,k,l, Fc-squared, Fo-squared, sigma(Fo-squared) and status flag 
# 
data_I
_shelx_title ' wa791 in P21/c' 
_shelx_refln_list_code          4 
_shelx_F_calc_maximum      436.93 
_exptl_crystal_F_000      1376.00 
_reflns_d_resolution_high  0.8078 
 
loop_ 
 _symmetry_equiv_pos_as_xyz 
 'x, y, z' 
 '-x, y+1/2, -z+1/2' 
 '-x, -y, -z' 
 'x, -y-1/2, z-1/2' 
 
_cell_length_a    18.6306 
_cell_length_b     9.6160 
_cell_length_c    18.3618 
_cell_angle_alpha  90.000 
_cell_angle_beta  107.174 
_cell_angle_gamma  90.000 
 
_shelx_F_squared_multiplier     1.000 
 
loop_ 
 _refln_index_h 
 _refln_index_k 
 _refln_index_l 
 _refln_F_squared_calc 
 _refln_F_squared_meas 
 _refln_F_squared_sigma 
 _refln_observed_status 
   3   0   0      392.44      134.19     45.62 o 
   4   0   0   190911.11   176186.00   1844.96 o 
   5   0   0      211.17       88.56     50.99 o 
   6   0   0    48007.70    46586.55    239.01 o 
   7   0   0      243.84      154.31     50.99 o 
   8   0   0    18947.49    19927.94    149.75 o 
   9   0   0      478.84      324.73     42.94 o 
  10   0   0     5803.80     5392.51     53.85 o 
  11   0   0       22.75       52.33     53.67 o 
  12   0   0     7507.26     7624.02     55.33 o 
  13   0   0      458.58      428.05     59.04 o 
  14   0   0     2951.07     2561.99     53.11 o 
  15   0   0        4.06       24.15     45.62 o 
  16   0   0     8382.01     6867.89     81.15 o 
  17   0   0      242.18      316.68     56.36 o 
  18   0   0      209.54      224.26     33.20 o 
  19   0   0      460.54      458.91     48.31 o 
  20   0   0     5000.46     4002.70     47.95 o 
  21   0   0        1.64      -13.42     57.70 o 
   1   1   0      109.22       56.36     60.38 o 
   2   1   0     8773.07     3743.77    170.42 o 
   3   1   0     1443.80      562.24     46.96 o 
   4   1   0    20764.04     9917.65    226.77 o 
   5   1   0      410.43      301.92     37.57 o 
   6   1   0     8675.86     7604.29    142.24 o 
   7   1   0     5858.78     4438.86     76.49 o 
   8   1   0     5515.87     4449.59     71.12 o 
   9   1   0     1709.60     1421.02     60.38 o 
  10   1   0      247.27      292.52     36.23 o 
  11   1   0       68.19       52.33     29.52 o 
  12   1   0       59.91       61.73     36.23 o 
  13   1   0     2335.06     2475.72     55.02 o 
  14   1   0      741.50      740.70     37.57 o 
  15   1   0     1596.16     2027.54     64.41 o 
  16   1   0       18.52       38.91     38.91 o 
  17   1   0       82.85      107.35     37.57 o 
  18   1   0      506.05      589.07     41.60 o 
  19   1   0      631.05      662.88     42.94 o 
  20   1   0      177.73      154.31     36.23 o 
  21   1   0       98.55      213.35     38.91 o 
   0   2   0       47.33       32.20     45.62 o 
   1   2   0     9755.05     7169.60     61.23 o 
   2   2   0       99.11       73.80     36.23 o 
   3   2   0     7994.50     6894.44     65.65 o 
   4   2   0      303.89      203.96     42.94 o 
   5   2   0    10008.56     7381.32     88.52 o 
   6   2   0       80.94       61.73     32.20 o 
   7   2   0       61.26      126.14     20.66 o 
   8   2   0     1123.41      817.19     45.62 o 
   9   2   0     9222.97     8106.47     53.11 o 
  10   2   0       51.50        8.05     32.20 o 
  11   2   0     8910.96     7579.02     73.03 o 
  12   2   0     1143.99      868.18     36.23 o 
  13   2   0       14.12       30.25     16.97 o 
  14   2   0      706.70      597.13     33.55 o 
  15   2   0     2449.08     2570.85     30.25 o 
  16   2   0       12.30       68.43     37.57 o 
  17   2   0     2552.98     2485.27     33.93 o 
  18   2   0      476.41      453.55     38.91 o 
  19   2   0       78.32       75.98     19.18 o 
  20   2   0      226.24      181.15     34.89 o 
  21   2   0      199.98      232.37     19.18 o 
   1   3   0    10935.12     9111.19    253.61 o 
   2   3   0    43748.61    35202.21    560.90 o 
   3   3   0     8001.59     5988.70    107.35 o 
   4   3   0     4391.20     4067.16     89.90 o 
   5   3   0     1443.28     1344.54     75.14 o 
   6   3   0     4075.44     3844.41     68.43 o 
   7   3   0     4915.55     3797.45     80.51 o 
   8   3   0    14753.60    12793.24    605.18 o 
   9   3   0     4054.09     3346.59    138.21 o 
  10   3   0     3502.01     3676.68     88.56 o 
  11   3   0        1.04       12.08     32.20 o 
  12   3   0     1376.63     1210.35     48.31 o 
  13   3   0     4047.83     2772.27     75.14 o 
  14   3   0     4685.35     4837.39     77.83 o 
  15   3   0     1973.87     1893.36     55.02 o 
  16   3   0      557.83      705.82     41.60 o 
  17   3   0       74.74       -1.34     36.23 o 
  18   3   0      145.27      123.45     37.57 o 
  19   3   0      119.07      132.84     38.91 o 
  20   3   0       38.03       67.09     37.57 o 
  21   3   0      276.79      246.90     34.89 o 
   0   4   0     2805.22     1995.45     38.36 o 
   1   4   0       70.06       89.90     42.94 o 
   2   4   0     4497.64     3684.02     39.84 o 
   3   4   0      440.35      326.07     42.94 o 
   4   4   0     7823.90     7233.78     53.11 o 
   5   4   0       97.83       72.46     38.91 o 
   6   4   0    18444.83    16139.90     95.90 o 
   7   4   0      249.30      197.25     34.89 o 
   8   4   0     3401.34     3365.34     47.21 o 
   9   4   0     1060.57      925.88     44.28 o 
  10   4   0    14627.87    13375.78     89.26 o 
  11   4   0        1.78       14.76     36.23 o 
  12   4   0      231.31      191.06     19.18 o 
  13   4   0      488.21      394.51     37.57 o 
  14   4   0     1957.63     1845.70     40.57 o 
  15   4   0       77.19       12.08     36.23 o 
  16   4   0      654.87      700.07     22.13 o 
  17   4   0      130.78      175.78     38.91 o 
  18   4   0      476.99      424.17     22.87 o 
  19   4   0      270.65      276.42     42.94 o 
  20   4   0      255.44      366.63     22.87 o 
   1   5   0      708.35      644.09     52.33 o 
   2   5   0     8324.56     6082.63    151.63 o 
   3   5   0     9649.18     8801.22    134.19 o 
   4   5   0     1535.10     1159.36     49.65 o 
   5   5   0     1447.92     1933.61     65.75 o 
   6   5   0        1.87        8.05     34.89 o 
   7   5   0     1153.25     1062.75     42.94 o 
   8   5   0      364.81      324.73     37.57 o 
   9   5   0     1009.89      877.57     41.60 o 
  10   5   0      130.85      138.21     34.89 o 
  11   5   0      887.39      885.62     49.65 o 
  12   5   0        9.64       38.91     34.89 o 
  13   5   0       97.75       57.70     38.91 o 
  14   5   0      278.25      350.22     42.94 o 
  15   5   0      147.41      161.02     34.89 o 
  16   5   0        1.86       65.75     37.57 o 
  17   5   0      191.68      201.28     37.57 o 
  18   5   0      580.75      417.32     38.91 o 
  19   5   0      118.66       73.80     33.55 o 
   0   6   0       81.96       60.38     55.02 o 
   1   6   0    37264.29    34409.52    247.13 o 
   2   6   0        8.45       49.65     36.23 o 
   3   6   0     1989.15     2233.72     36.88 o 
   4   6   0      235.39      248.24     38.91 o 
   5   6   0    11615.79    10489.20     73.03 o 
   6   6   0       19.81       49.65     38.91 o 
   7   6   0    11038.63    10116.67     78.20 o 
   8   6   0      206.40      316.68     46.96 o 
   9   6   0      170.49      213.93     23.61 o 
  10   6   0       79.42       97.96     36.23 o 
  11   6   0     6179.94     5531.19     56.06 o 
  12   6   0      153.11      144.92     36.23 o 
  13   6   0       11.05       37.62     19.92 o 
  14   6   0      125.77      106.01     40.26 o 
  15   6   0     3220.90     2780.35     49.43 o 
  16   6   0       46.40       85.88     36.23 o 
  17   6   0      497.02      433.02     24.34 o 
  18   6   0      250.50      313.99     45.62 o 
   1   7   0      161.54      146.26     37.57 o 
   2   7   0      204.64      280.45     41.60 o 
   3   7   0     3198.88     2478.41     63.07 o 
   4   7   0      934.02     1058.72     44.28 o 
   5   7   0      258.41      269.71     36.23 o 
   6   7   0     1632.37     1529.71     45.62 o 
   7   7   0      563.13      636.04     42.94 o 
   8   7   0     2784.71     2911.82     57.70 o 
   9   7   0       39.79       45.62     44.28 o 
  10   7   0      147.34      171.76     37.57 o 
  11   7   0      149.40      147.60     41.60 o 
  12   7   0     1020.42      936.61     45.62 o 
  13   7   0       19.96      -29.52     44.28 o 
  14   7   0     1650.39     1659.87     53.67 o 
  15   7   0      168.04      291.18     46.96 o 
  16   7   0       64.46       95.27     41.60 o 
  17   7   0        0.21      118.08     40.26 o 
   0   8   0     2113.34     2341.43     54.59 o 
   1   8   0        0.49        0.00     41.60 o 
   2   8   0      973.74      890.39     24.34 o 
   3   8   0        3.69       40.26     36.23 o 
   4   8   0     3986.22     4489.58     40.57 o 
   5   8   0       20.40       34.89     42.94 o 
   6   8   0      459.00      579.82     24.34 o 
   7   8   0       35.71        8.05     36.23 o 
   8   8   0      739.93      962.68     30.25 o 
   9   8   0      204.08      209.33     40.26 o 
  10   8   0     5758.26     6327.16    160.08 o 
  11   8   0        0.14       -8.05     42.94 o 
  12   8   0     2252.09     2022.74     58.28 o 
  13   8   0      425.79      295.21     46.96 o 
  14   8   0      175.04      242.70     27.29 o 
  15   8   0      149.93      136.87     42.94 o 
  16   8   0     1135.74     1109.48     47.95 o 
   1   9   0       11.03       68.43     37.57 o 
   2   9   0      129.49      110.03     40.26 o 
   3   9   0      434.18      473.67     40.26 o 
   4   9   0       25.57       64.41     44.28 o 
   5   9   0      879.72      783.64     48.31 o 
   6   9   0      151.45      159.68     52.33 o 
   7   9   0      119.39      124.79     38.91 o 
   8   9   0      189.24      159.68     41.60 o 
   9   9   0      734.09      763.52     44.28 o 
  10   9   0       86.84       93.93     44.28 o 
  11   9   0        6.81        1.34     40.26 o 
  12   9   0       66.57       30.86     40.26 o 
  13   9   0      196.43      225.43     42.94 o 
  14   9   0      400.23      414.63     46.96 o 
   0  10   0       42.12       50.99     61.73 o 
   1  10   0      127.01      226.47     25.08 o 
   2  10   0       54.89       37.57     44.28 o 
   3  10   0      105.98       68.61     22.13 o 
   4  10   0       46.21       69.78     40.26 o 
   5  10   0      681.55      772.36     27.29 o 
   6  10   0        0.73       48.31     40.26 o 
   7  10   0      240.98      253.03     20.66 o 
   8  10   0      295.48      193.23     53.67 o 
   9  10   0      144.81      205.08     22.13 o 
  10  10   0      211.72      123.45     37.57 o 
  11  10   0      115.53      179.26     25.82 o 
   1  11   0      114.03       73.80     38.91 o 
   2  11   0      304.41      322.05     38.91 o 
   3  11   0      100.93       41.60     41.60 o 
   4  11   0      638.37      534.06     49.65 o 
   5  11   0      172.92      116.74     38.91 o 
   6  11   0        6.36       49.65     41.60 o 
   7  11   0       36.67       36.23     37.57 o 
 -22   1   1      932.82      844.03     45.62 o 
 -21   1   1      210.68      212.01     36.23 o 
 -20   1   1      338.11      289.84     37.57 o 
 -19   1   1      169.65      194.57     37.57 o 
 -18   1   1       22.94      100.64     32.20 o 
 -17   1   1      230.49      229.46     36.23 o 
 -16   1   1     2547.44     2651.50     53.67 o 
 -15   1   1      310.77      347.54     32.20 o 
 -14   1   1     1096.25     1184.86     44.28 o 
 -13   1   1      426.78      432.08     37.57 o 
 -12   1   1     1361.70     1525.69     48.31 o 
 -11   1   1     4510.88     4162.43     80.51 o 
 -10   1   1     7468.05     6915.92    103.32 o 
  -9   1   1     3139.13     3350.61     88.56 o 
  -8   1   1     8018.04     5761.92    101.98 o 
  -7   1   1     6666.48     4805.18    123.45 o 
  -6   1   1    35470.87    28808.28    563.58 o 
  -5   1   1    17604.20     9159.50    159.68 o 
  -4   1   1    12594.17     8622.76    115.40 o 
  -3   1   1      335.00      123.45     34.89 o 
  -2   1   1    17810.33     4242.45    112.13 o 
  -1   1   1      238.00      135.53     40.26 o 
   0   1   1     7709.18     2213.81    152.70 o 
   1   1   1       21.35        1.34     30.86 o 
   2   1   1     2944.19      964.90     45.74 o 
   3   1   1      785.26      401.21     37.57 o 
   4   1   1    14687.20     5466.28     84.10 o 
   5   1   1     3106.56     1873.23     71.12 o 
   6   1   1      438.34      218.72     33.55 o 
   7   1   1     5446.66     4357.00     95.27 o 
   8   1   1      370.85      283.13     34.89 o 
   9   1   1     5775.31     5280.20    103.32 o 
  10   1   1     2328.91     2318.73     49.65 o 
  11   1   1       16.00       48.31     33.55 o 
  12   1   1       43.85       63.07     34.89 o 
  13   1   1      968.73      960.77     40.26 o 
  14   1   1     1896.99     2203.33     56.36 o 
  15   1   1      390.14      375.72     34.89 o 
  16   1   1       13.09       49.65     32.20 o 
  17   1   1       21.48       84.54     34.89 o 
  18   1   1     1788.66     1694.76     60.38 o 
  19   1   1        8.56       21.47     33.55 o 
  20   1   1      364.76      342.17     38.91 o 
  21   1   1       62.85       91.25     40.26 o 
 -21   2   1       66.54       50.99     34.89 o 
 -20   2   1      754.37      941.98     37.57 o 
 -19   2   1      182.17      191.89     38.91 o 
 -18   2   1        1.65       21.47     37.57 o 
 -17   2   1        5.33       76.49     34.89 o 
 -16   2   1       10.93      119.43     32.20 o 
 -15   2   1      203.82      144.92     34.89 o 
 -14   2   1     1616.55     1552.84     28.77 o 
 -13   2   1      130.87      139.55     37.57 o 
 -12   2   1        8.39       50.99     34.89 o 
 -11   2   1       31.99       20.13     30.86 o 
 -10   2   1     3937.15     3760.00     36.15 o 
  -9   2   1       79.55       77.83     36.23 o 
  -8   2   1     1780.63     1600.05     25.82 o 
  -7   2   1        0.32       41.60     36.23 o 
  -6   2   1      975.32      931.70     23.61 o 
  -5   2   1       97.38       33.55     33.55 o 
  -4   2   1    18393.91    16254.98     92.21 o 
  -3   2   1     1085.92      717.89     55.02 o 
  -2   2   1    25806.62    24929.47    135.73 o 
  -1   2   1        0.67       37.57     33.55 o 
   0   2   1    52754.96    42777.86    244.91 o 
   1   2   1      598.54      284.47     37.57 o 
   2   2   1     5353.90     4974.98     55.33 o 
   3   2   1      339.60      206.65     44.28 o 
   4   2   1     1500.12     1092.52     24.34 o 
   5   2   1        1.48       -2.68     33.55 o 
   6   2   1     1931.23     1864.88     30.25 o 
   7   2   1       52.38       95.27     38.91 o 
   8   2   1     3522.25     3363.86     45.00 o 
   9   2   1      145.86      163.71     34.89 o 
  10   2   1      101.83      114.06     33.55 o 
  11   2   1      108.35      132.84     37.57 o 
  12   2   1      930.83      928.75     23.61 o 
  13   2   1       62.46      126.13     33.55 o 
  14   2   1      733.64      960.77     40.26 o 
  15   2   1      151.77      131.50     32.20 o 
  16   2   1       32.26      157.00     37.57 o 
  17   2   1       21.48       20.13     37.57 o 
  18   2   1     1230.88      901.46     23.61 o 
  19   2   1       51.82       85.88     36.23 o 
  20   2   1      534.66      821.22     41.60 o 
  21   2   1        1.47       79.17     37.57 o 
 -21   3   1        7.61       50.99     38.91 o 
 -20   3   1       45.96       75.14     33.55 o 
 -19   3   1      191.64      127.48     34.89 o 
 -18   3   1      257.55      232.14     37.57 o 
 -17   3   1     2029.32     2055.72     57.70 o 
 -16   3   1      614.12      589.07     36.23 o 
 -15   3   1      220.78      296.55     38.91 o 
 -14   3   1      512.41      410.61     36.23 o 
 -13   3   1     4652.49     5132.59     79.17 o 
 -12   3   1     3038.35     2478.41     55.02 o 
 -11   3   1     7907.78     7555.98    185.18 o 
 -10   3   1      129.34      174.44     33.55 o 
  -9   3   1     1767.13     1981.92     48.31 o 
  -8   3   1      169.07      108.69     33.55 o 
  -7   3   1     5786.35     5065.50     85.88 o 
  -6   3   1     4748.78     4504.61     89.90 o 
  -5   3   1    19477.06    18725.58    436.10 o 
  -4   3   1      758.42      821.22     53.67 o 
  -3   3   1     4135.36     3900.77     76.49 o 
  -2   3   1    18383.78    14267.94    171.76 o 
  -1   3   1    10459.99     6670.36    144.92 o 
   0   3   1     1979.09     1867.86     60.38 o 
   1   3   1     4910.70     4094.00    101.98 o 
   2   3   1    10658.15     8993.11    138.21 o 
   3   3   1     8802.13     7252.72    285.82 o 
   4   3   1     3996.50     3392.21     71.12 o 
   5   3   1      463.69      552.84     45.62 o 
   6   3   1     1027.08      790.35     44.28 o 
   7   3   1     4954.17     4660.26    122.11 o 
   8   3   1     9011.64     6211.45     72.46 o 
   9   3   1    12314.18    11819.06    115.40 o 
  10   3   1      382.39      385.11     34.89 o 
  11   3   1     1006.73      937.96     45.62 o 
  12   3   1     1095.38     1300.26     42.94 o 
  13   3   1     5940.58     5502.95     81.85 o 
  14   3   1     1553.22     1391.50     48.31 o 
  15   3   1     4384.43     4409.33     83.19 o 
  16   3   1        3.33      -40.26     40.26 o 
  17   3   1       27.88       48.31     32.20 o 
  18   3   1      312.33      331.44     38.91 o 
  19   3   1      131.09      112.72     33.55 o 
  20   3   1      126.52      178.47     34.89 o 
 -20   4   1        4.23       40.26     34.89 o 
 -19   4   1      769.68     1047.99     37.57 o 
 -18   4   1       12.87       22.81     36.23 o 
 -17   4   1      592.61      860.13     37.57 o 
 -16   4   1        8.19       -8.05     34.89 o 
 -15   4   1      448.93      713.87     34.89 o 
 -14   4   1       39.22      -25.50     44.28 o 
 -13   4   1        0.61       21.47     41.60 o 
 -12   4   1        4.70       20.13     36.23 o 
 -11   4   1     1508.57     1234.89     25.82 o 
 -10   4   1      576.01      475.02     37.57 o 
  -9   4   1    10443.31     9997.90     59.02 o 
  -8   4   1      519.46      420.00     36.23 o 
  -7   4   1     7613.31     6925.43     42.05 o 
  -6   4   1      215.51      115.40     38.91 o 
  -5   4   1       73.69       99.59     21.39 o 
  -4   4   1     1008.14      564.92     38.91 o 
  -3   4   1     4991.91     5069.40     45.00 o 
  -2   4   1      202.55      144.92     34.89 o 
  -1   4   1    14310.51    13749.05     83.36 o 
   0   4   1      364.50      229.46     34.89 o 
   1   4   1     1003.51      992.93     27.29 o 
   2   4   1      757.36      536.74     40.26 o 
   3   4   1     1078.62      936.13     23.61 o 
   4   4   1       20.31       18.79     36.23 o 
   5   4   1     1113.96     1138.25     29.51 o 
   6   4   1      729.60      550.16     46.96 o 
   7   4   1      956.56     1007.68     24.34 o 
   8   4   1      721.52      564.92     36.23 o 
   9   4   1      144.41      234.82     33.55 o 
  10   4   1       18.74       57.70     34.89 o 
  11   4   1      388.80      417.32     34.89 o 
  12   4   1      212.87      146.26     34.89 o 
  13   4   1     2810.57     2451.34     47.21 o 
  14   4   1       35.03       45.62     36.23 o 
  15   4   1     1327.38      961.95     28.03 o 
  16   4   1        2.35       45.62     32.20 o 
  17   4   1      198.23      327.41     34.89 o 
  18   4   1        1.05       14.76     34.89 o 
  19   4   1     1349.78      925.06     28.77 o 
  20   4   1       11.31       37.57     36.23 o 
 -20   5   1      444.97      386.45     40.26 o 
 -19   5   1      296.58      177.12     41.60 o 
 -18   5   1      280.16      301.92     44.28 o 
 -17   5   1       66.81       71.12     37.57 o 
 -16   5   1     1515.54      798.18     25.08 o 
 -15   5   1      651.87      626.65     41.60 o 
 -14   5   1       58.08       38.91     32.20 o 
 -13   5   1       36.50       25.50     37.57 o 
 -12   5   1     1180.78      748.75     28.77 o 
 -11   5   1       10.36       60.38     34.89 o 
 -10   5   1     1088.58      628.51     22.87 o 
  -9   5   1       25.98       71.12     34.89 o 
  -8   5   1      310.03      334.12     32.20 o 
  -7   5   1     1270.46     1286.84     49.65 o 
  -6   5   1     7202.37     4266.79     56.80 o 
  -5   5   1     1041.23     1003.71     50.99 o 
  -4   5   1        5.26       38.91     36.23 o 
  -3   5   1      554.03      432.08     40.26 o 
  -2   5   1    21235.29    20216.38    394.51 o 
  -1   5   1     6207.48     5559.30     89.90 o 
   0   5   1     1923.16     1646.46     46.96 o 
   1   5   1     4757.66     4323.46    111.37 o 
   2   5   1     2188.27     2248.95     69.78 o 
   3   5   1     5031.63     4593.17     69.78 o 
   4   5   1     6630.29     6371.13     92.59 o 
   5   5   1     3827.07     3102.37     73.80 o 
   6   5   1      354.12      280.45     42.94 o 
   7   5   1      146.07      103.32     37.57 o 
   8   5   1     2525.72     2737.38     67.09 o 
   9   5   1       51.63       57.70     40.26 o 
  10   5   1      750.81      723.26     37.57 o 
  11   5   1      355.17      399.87     40.26 o 
  12   5   1       46.52       50.99     40.26 o 
  13   5   1       58.95       56.36     38.91 o 
  14   5   1      716.17      755.46     42.94 o 
  15   5   1       21.61       17.44     33.55 o 
  16   5   1       29.54       50.99     38.91 o 
  17   5   1      792.08      712.52     44.28 o 
  18   5   1      134.08      111.37     42.94 o 
  19   5   1      343.80      236.17     41.60 o 
 -19   6   1      175.63      138.21     38.91 o 
 -18   6   1      345.34      411.95     38.91 o 
 -17   6   1       19.90        5.37     40.26 o 
 -16   6   1      142.77      257.64     38.91 o 
 -15   6   1       90.07       88.56     38.91 o 
 -14   6   1      276.34      374.38     42.94 o 
 -13   6   1      208.92      158.34     42.94 o 
 -12   6   1       41.82       32.20     36.23 o 
 -11   6   1        4.37      -32.20     37.57 o 
 -10   6   1       46.64       34.89     38.91 o 
  -9   6   1      348.45      305.94     36.23 o 
  -8   6   1      283.51      355.59     41.60 o 
  -7   6   1        1.60       21.47     34.89 o 
  -6   6   1      181.74      386.45     44.28 o 
  -5   6   1      701.36      621.28     42.94 o 
  -4   6   1      786.42     1100.32     42.94 o 
  -3   6   1      368.05      281.79     46.96 o 
  -2   6   1      973.29      838.75     22.87 o 
  -1   6   1       92.68       84.54     36.23 o 
   0   6   1      547.88      831.95     38.91 o 
   1   6   1     1740.67     1391.50     46.96 o 
   2   6   1     4775.33     4162.78     44.26 o 
   3   6   1      371.97      304.60     37.57 o 
   4   6   1        9.55       60.38     34.89 o 
   5   6   1      304.50      285.82     37.57 o 
   6   6   1        3.06       28.18     37.57 o 
   7   6   1      770.76      559.55     37.57 o 
   8   6   1     1348.21     1025.39     24.34 o 
   9   6   1       46.80       75.14     45.62 o 
  10   6   1     2891.84     2837.15     39.10 o 
  11   6   1      224.50      175.78     41.60 o 
  12   6   1      124.44      162.36     34.89 o 
  13   6   1       58.30       41.60     42.94 o 
  14   6   1      344.63      299.50     25.82 o 
  15   6   1       74.50      123.45     40.26 o 
  16   6   1       14.80       20.13     38.91 o 
  17   6   1      229.66      228.12     38.91 o 
  18   6   1        6.50       36.23     41.60 o 
 -17   7   1      666.73      586.39     41.60 o 
 -16   7   1       72.38       75.14     41.60 o 
 -15   7   1      364.06      397.19     41.60 o 
 -14   7   1      192.82      154.31     44.28 o 
 -13   7   1       22.51       44.28     37.57 o 
 -12   7   1      552.10      429.39     49.65 o 
 -11   7   1      973.38     1162.05     49.65 o 
 -10   7   1      124.51      147.60     40.26 o 
  -9   7   1        0.12      -20.13     40.26 o 
  -8   7   1      337.57      320.70     42.94 o 
  -7   7   1     6166.26     3774.02     51.64 o 
  -6   7   1      600.29      623.96     40.26 o 
  -5   7   1      950.33      608.59     24.34 o 
  -4   7   1        0.61       71.12     46.96 o 
  -3   7   1     5339.10     2940.43     41.31 o 
  -2   7   1      153.81       85.88     34.89 o 
  -1   7   1    11676.92     6517.48     61.97 o 
   0   7   1        2.17       26.84     37.57 o 
   1   7   1     2702.64     1711.44     37.62 o 
   2   7   1      289.25      322.05     42.94 o 
   3   7   1     5641.44     5445.25     83.19 o 
   4   7   1      287.75      308.63     36.23 o 
   5   7   1     5271.01     5623.71    118.08 o 
   6   7   1     1344.71     1301.60     48.31 o 
   7   7   1        7.09      101.98     37.57 o 
   8   7   1     1517.86     1379.43     56.36 o 
   9   7   1      448.76      441.47     40.26 o 
  10   7   1       61.97       63.07     46.96 o 
  11   7   1       10.08      115.40     38.91 o 
  12   7   1      183.82      217.38     38.91 o 
  13   7   1      237.46      220.06     37.57 o 
  14   7   1      294.97      261.66     40.26 o 
  15   7   1      266.02      292.52     40.26 o 
  16   7   1        9.64       32.20     40.26 o 
  17   7   1       62.93      101.98     42.94 o 
 -16   8   1      203.62      163.71     38.91 o 
 -15   8   1       18.42       81.85     41.60 o 
 -14   8   1      421.09      364.98     45.62 o 
 -13   8   1        3.15       92.59     46.96 o 
 -12   8   1        0.24       -6.71     38.91 o 
 -11   8   1       43.30       25.50     40.26 o 
 -10   8   1      717.27      606.52     45.62 o 
  -9   8   1       52.88       45.62     38.91 o 
  -8   8   1      709.86      562.24     42.94 o 
  -7   8   1       45.09      130.16     37.57 o 
  -6   8   1       14.55       17.44     36.23 o 
  -5   8   1     1890.72     1506.36     33.93 o 
  -4   8   1      763.97      642.75     40.26 o 
  -3   8   1        5.51       44.28     42.94 o 
  -2   8   1      557.63      544.79     41.60 o 
  -1   8   1     7563.03     7403.45     90.00 o 
   0   8   1      238.97      209.33     40.26 o 
   1   8   1       33.17       60.38     44.28 o 
   2   8   1      232.81      225.43     40.26 o 
   3   8   1     1128.85     1115.39     24.34 o 
   4   8   1      157.85       93.93     40.26 o 
   5   8   1      134.93      146.26     42.94 o 
   6   8   1      467.94      394.51     37.57 o 
   7   8   1      905.89     1149.97     41.60 o 
   8   8   1       43.89       24.15     40.26 o 
   9   8   1       25.41       30.86     38.91 o 
  10   8   1      218.93      182.49     40.26 o 
  11   8   1      424.59      567.60     46.96 o 
  12   8   1      399.73      356.93     42.94 o 
  13   8   1       43.87      158.34     48.31 o 
  14   8   1       25.30       26.84     45.62 o 
  15   8   1      250.12      269.71     38.91 o 
 -14   9   1      357.72      308.63     49.65 o 
 -13   9   1       14.08      -12.08     42.94 o 
 -12   9   1     1935.85     1146.37     28.77 o 
 -11   9   1       59.17       65.75     42.94 o 
 -10   9   1     1027.87      568.76     25.82 o 
  -9   9   1       16.53       24.15     41.60 o 
  -8   9   1      556.61      331.96     21.39 o 
  -7   9   1      131.59      181.15     46.96 o 
  -6   9   1     4023.65     2162.90     45.74 o 
  -5   9   1       42.61       63.07     40.26 o 
  -4   9   1      298.46      248.24     37.57 o 
  -3   9   1       22.00       67.09     38.91 o 
  -2   9   1     1714.52     1055.63     30.98 o 
  -1   9   1       14.22       25.50     38.91 o 
   0   9   1     1670.60      796.70     25.82 o 
   1   9   1       52.15       48.31     37.57 o 
   2   9   1      388.15      391.82     42.94 o 
   3   9   1        7.56        2.68     37.57 o 
   4   9   1     1853.02      986.29     29.51 o 
   5   9   1      569.57      414.63     40.26 o 
   6   9   1       13.11       29.52     46.96 o 
   7   9   1      185.98      205.30     40.26 o 
   8   9   1     1404.92      824.74     27.29 o 
   9   9   1      166.54       80.51     38.91 o 
  10   9   1     1613.83      779.74     29.51 o 
  11   9   1      232.18      316.68     46.96 o 
  12   9   1       52.87       92.59     37.57 o 
  13   9   1      131.45      123.45     41.60 o 
 -11  10   1       84.17      118.08     41.60 o 
 -10  10   1      160.51      116.74     40.26 o 
  -9  10   1      237.26      197.25     49.65 o 
  -8  10   1     2599.44     1747.59     45.74 o 
  -7  10   1       51.05       72.46     37.57 o 
  -6  10   1     1008.44      873.42     26.56 o 
  -5  10   1      148.41      124.79     41.60 o 
  -4  10   1      216.04      240.19     38.91 o 
  -3  10   1      552.41      415.97     40.26 o 
  -2  10   1      752.61      958.08     42.94 o 
  -1  10   1       20.88       44.28     42.94 o 
   0  10   1     1478.78     1304.23     30.25 o 
   1  10   1      508.75      477.70     44.28 o 
   2  10   1      388.15      693.74     46.96 o 
   3  10   1       47.40       36.23     44.28 o 
   4  10   1      251.94      275.08     37.57 o 
   5  10   1      147.15       97.96     37.57 o 
   6  10   1        5.00       71.12     38.91 o 
   7  10   1      372.48      256.29     41.60 o 
   8  10   1        5.49       96.61     57.70 o 
   9  10   1       64.62       26.84     40.26 o 
  10  10   1      148.09      373.04     44.28 o 
  11  10   1       42.49       57.70     40.26 o 
  -8  11   1       70.62       16.10     38.91 o 
  -7  11   1      185.33      134.19     36.23 o 
  -6  11   1        0.52       61.73     42.94 o 
  -5  11   1       13.90       49.65     38.91 o 
  -4  11   1       69.68       83.19     41.60 o 
  -3  11   1     1186.16      933.93     48.31 o 
  -2  11   1       54.47       61.73     44.28 o 
  -1  11   1     1432.60     1328.44     52.33 o 
   0  11   1       53.06       97.96     42.94 o 
   1  11   1        1.36       28.18     41.60 o 
   2  11   1        6.28       37.57     41.60 o 
   3  11   1      671.02      700.45     48.31 o 
   4  11   1      240.47      142.24     41.60 o 
   5  11   1     1164.13      822.56     42.94 o 
   6  11   1        7.07       29.52     40.26 o 
   7  11   1       34.34        1.34     40.26 o 
 -22   0   2      163.00      242.70     32.46 o 
 -21   0   2      679.79      560.90     60.38 o 
 -20   0   2     2037.29     1580.13     32.46 o 
 -19   0   2      335.84      323.39     53.67 o 
 -18   0   2     4150.44     4140.65     42.79 o 
 -17   0   2      587.87      703.13     61.73 o 
 -16   0   2     1639.99     1886.27     33.93 o 
 -15   0   2      725.38      669.59     61.73 o 
 -14   0   2     2395.98     2317.08     39.84 o 
 -13   0   2       32.74       48.31     56.36 o 
 -12   0   2     5074.66     4261.63     72.29 o 
 -11   0   2      298.88      181.15     48.31 o 
 -10   0   2     3090.10     3242.88     39.10 o 
  -9   0   2        1.27       -8.05     45.62 o 
  -8   0   2     5883.21     5135.79     60.49 o 
  -7   0   2       28.37       28.18     42.94 o 
  -6   0   2    15350.92    15566.72    128.36 o 
  -5   0   2      539.86      303.26     44.28 o 
  -4   0   2    65750.91    56237.73    305.40 o 
  -3   0   2      344.57      148.95     45.62 o 
  -2   0   2     3300.22     2365.77     49.43 o 
   0   0   2     6654.53     6484.29    171.14 o 
   1   0   2     1275.44      487.09     48.31 o 
   2   0   2    45298.19    39436.13    243.44 o 
   3   0   2      340.50      335.46     57.70 o 
   4   0   2    42708.55    38140.01    258.93 o 
   5   0   2     2718.30     1671.95     75.14 o 
   6   0   2     2069.64     2041.92     45.00 o 
   7   0   2     2641.58     1810.16     79.17 o 
   8   0   2    18651.18    16546.37    140.90 o 
   9   0   2      289.23      311.31     56.36 o 
  10   0   2     1979.32     1894.39     38.36 o 
  11   0   2     2183.08     1994.00     77.83 o 
  12   0   2     1239.99     1284.32     29.51 o 
  13   0   2        1.01      107.35     53.67 o 
  14   0   2      115.36      137.95     25.82 o 
  15   0   2      869.33      958.08     61.73 o 
  16   0   2      125.42      217.62     28.03 o 
  17   0   2      135.85      241.53     59.04 o 
  18   0   2      717.80      725.15     28.77 o 
  19   0   2      429.17      390.48     60.38 o 
  20   0   2       82.82      120.98     31.72 o 
  21   0   2      602.66      562.24     63.07 o 
 -22   1   2      862.45      819.87     44.28 o 
 -21   1   2      122.53      118.08     40.26 o 
 -20   1   2      826.27      708.50     38.91 o 
 -19   1   2       29.69       34.89     33.55 o 
 -18   1   2      186.39      167.73     36.23 o 
 -17   1   2      887.38     1096.30     42.94 o 
 -16   1   2     1432.30     1480.07     49.65 o 
 -15   1   2     1618.11     1549.84     45.62 o 
 -14   1   2     2358.23     2195.27     55.02 o 
 -13   1   2       71.27       97.96     37.57 o 
 -12   1   2      347.96      516.61     37.57 o 
 -11   1   2    10287.25    10493.30    116.74 o 
 -10   1   2     4338.23     3551.89     83.19 o 
  -9   1   2    16418.78    15429.99    221.41 o 
  -8   1   2     5567.58     5290.93     79.17 o 
  -7   1   2     4387.22     3152.02     67.09 o 
  -6   1   2    11951.53     8339.63    271.05 o 
  -5   1   2    33794.06    24457.99    603.83 o 
  -4   1   2     2472.43     1579.36     72.46 o 
  -3   1   2       30.71       28.18     36.23 o 
  -2   1   2    12180.45     4939.37    159.68 o 
  -1   1   2      316.12      222.75     42.94 o 
   0   1   2    12723.50     8640.20    165.05 o 
   1   1   2     1187.17      661.53     50.99 o 
   2   1   2      999.09      615.91     45.62 o 
   3   1   2     1165.42     1053.36     50.99 o 
   4   1   2     1896.58     1041.28     55.02 o 
   5   1   2    13288.42     9556.69    148.95 o 
   6   1   2    25271.35    21499.20    248.24 o 
   7   1   2     1276.14     1105.69     42.94 o 
   8   1   2     4870.14     4244.29     67.09 o 
   9   1   2     2501.95     2133.55     57.70 o 
  10   1   2     2939.15     2930.61     72.46 o 
  11   1   2     1748.43     1635.72     57.70 o 
  12   1   2     1897.29     1760.51     50.99 o 
  13   1   2      498.90      742.05     41.60 o 
  14   1   2       16.66       97.96     33.55 o 
  15   1   2      223.83      221.41     40.26 o 
  16   1   2      271.82      300.58     34.89 o 
  17   1   2      974.85     1096.30     42.94 o 
  18   1   2       69.78       50.99     38.91 o 
  19   1   2       57.15       52.33     34.89 o 
  20   1   2      212.06      151.63     36.23 o 
  21   1   2      292.89      301.92     40.26 o 
 -22   2   2       58.27      104.66     44.28 o 
 -21   2   2       38.91       20.66     18.44 o 
 -20   2   2       74.12       49.65     33.55 o 
 -19   2   2     1814.71     1709.23     25.08 o 
 -18   2   2       75.07      101.98     37.57 o 
 -17   2   2     1483.52     1476.85     25.08 o 
 -16   2   2      294.25      350.22     37.57 o 
 -15   2   2      886.95      753.18     19.18 o 
 -14   2   2       83.76       80.51     34.89 o 
 -13   2   2    19599.55    18358.13    135.00 o 
 -12   2   2      199.90       99.30     33.55 o 
 -11   2   2     5889.08     5393.98     48.69 o 
 -10   2   2      166.95      112.72     32.20 o 
  -9   2   2    41465.05    37611.09    209.50 o 
  -8   2   2        1.74       10.73     36.23 o 
  -7   2   2    58241.79    50132.63    411.63 o 
  -6   2   2       28.24       42.94     30.86 o 
  -5   2   2     1479.98     1431.85     25.82 o 
  -4   2   2       59.85       29.52     36.23 o 
  -3   2   2    94803.54    82739.95    420.48 o 
  -2   2   2        1.29       49.65     40.26 o 
  -1   2   2    75215.38    66839.80    322.37 o 
   0   2   2      663.40      422.68     36.23 o 
   1   2   2    16916.56    14352.48     96.64 o 
   2   2   2      393.36      265.69     36.23 o 
   3   2   2    38336.97    31300.89    169.67 o 
   4   2   2      293.89      202.62     33.55 o 
   5   2   2     4917.31     4675.47     37.62 o 
   6   2   2     1136.10      751.44     41.60 o 
   7   2   2     9596.39     7934.58     64.92 o 
   8   2   2       13.88       42.94     32.20 o 
   9   2   2    10263.30     9015.30     93.69 o 
  10   2   2     1840.54     1517.64     46.96 o 
  11   2   2     2431.36     2398.97     28.03 o 
  12   2   2      442.54      377.06     34.89 o 
  13   2   2     8962.82     7793.69     61.97 o 
  14   2   2      468.49      512.59     37.57 o 
  15   2   2     1941.74     1681.93     25.08 o 
  16   2   2     1167.53     1170.10     46.96 o 
  17   2   2      675.64      633.67     20.66 o 
  18   2   2      269.75      234.82     42.94 o 
  19   2   2     3028.10     2579.70     35.41 o 
  20   2   2      257.68      218.72     36.23 o 
 -21   3   2        6.65       50.99     33.55 o 
 -20   3   2        7.95       38.91     36.23 o 
 -19   3   2       80.08       56.36     37.57 o 
 -18   3   2      784.55      758.15     44.28 o 
 -17   3   2     1057.04     1018.47     42.94 o 
 -16   3   2     1023.34      951.38     38.91 o 
 -15   3   2      656.00      469.65     36.23 o 
 -14   3   2      640.99      907.09     49.65 o 
 -13   3   2     1200.51     1094.95     45.62 o 
 -12   3   2     3985.94     4079.24     77.83 o 
 -11   3   2     7575.39     6329.53    112.72 o 
 -10   3   2     3144.26     2883.65     69.78 o 
  -9   3   2     5807.41     4669.65    144.92 o 
  -8   3   2     3153.19     3143.97     76.49 o 
  -7   3   2     1082.15      850.74     41.60 o 
  -6   3   2     6175.51     4413.36    120.77 o 
  -5   3   2    17284.21    15917.08    130.16 o 
  -4   3   2    13168.04    10136.37    165.05 o 
  -3   3   2      244.80      175.78     37.57 o 
  -2   3   2       49.67      295.21     42.94 o 
  -1   3   2      204.00      122.11     33.55 o 
   0   3   2      366.31      378.40     34.89 o 
   1   3   2       97.04       59.04     37.57 o 
   2   3   2     2301.23     2503.90     84.54 o 
   3   3   2      332.87      356.93     38.91 o 
   4   3   2     4476.28     3553.23     83.19 o 
   5   3   2     2220.59     1841.02     60.38 o 
   6   3   2     2579.17     2860.83     91.25 o 
   7   3   2      938.72     1001.02     48.31 o 
   8   3   2      378.84      318.02     36.23 o 
   9   3   2     1666.33     1406.26     42.94 o 
  10   3   2     1633.66     1304.28     41.60 o 
  11   3   2     6227.76     4903.14     87.22 o 
  12   3   2     4685.44     4558.28    136.87 o 
  13   3   2     1009.84      951.38     36.23 o 
  14   3   2      296.33      369.01     36.23 o 
  15   3   2     1133.69      968.82     41.60 o 
  16   3   2     1226.63     1316.36     56.36 o 
  17   3   2     2274.80     2286.52     77.83 o 
  18   3   2     1025.69      925.88     37.57 o 
  19   3   2      535.05      468.31     37.57 o 
  20   3   2       10.15       80.51     36.23 o 
 -21   4   2      195.44      209.33     36.23 o 
 -20   4   2      368.30      302.45     25.08 o 
 -19   4   2        8.29       30.86     37.57 o 
 -18   4   2     2378.30     2171.02     33.20 o 
 -17   4   2        3.20      -34.89     40.26 o 
 -16   4   2      276.90      269.99     22.13 o 
 -15   4   2      131.04      119.43     33.55 o 
 -14   4   2     1946.30     1570.54     28.77 o 
 -13   4   2       28.84       48.31     34.89 o 
 -12   4   2    10966.76     9871.76     98.85 o 
 -11   4   2      276.67      269.71     36.23 o 
 -10   4   2      941.82      844.65     22.13 o 
  -9   4   2       32.43       77.83     33.55 o 
  -8   4   2    22997.73    19817.28    118.03 o 
  -7   4   2      410.39      352.91     40.26 o 
  -6   4   2      630.76      464.74     22.87 o 
  -5   4   2       74.55       60.38     40.26 o 
  -4   4   2     6619.43     5339.39     51.64 o 
  -3   4   2      157.48      126.13     38.91 o 
  -2   4   2    27543.51    24775.29    157.87 o 
  -1   4   2        2.72       13.42     42.94 o 
   0   4   2      371.68      346.71     20.66 o 
   1   4   2      281.95      218.72     37.57 o 
   2   4   2    10903.89     9341.36     76.72 o 
   3   4   2       50.94       29.52     32.20 o 
   4   4   2     4699.27     3781.39     47.21 o 
   5   4   2     1120.62      900.38     45.62 o 
   6   4   2      382.29      527.45     22.13 o 
   7   4   2      621.48      504.54     38.91 o 
   8   4   2    13757.50    12387.28     75.24 o 
   9   4   2      483.84      461.60     38.91 o 
  10   4   2     1061.08      964.16     25.08 o 
  11   4   2      911.27      827.92     40.26 o 
  12   4   2     5240.36     4544.17     44.26 o 
  13   4   2       13.22       26.84     34.89 o 
  14   4   2     2502.53     2155.53     39.84 o 
  15   4   2      231.32      197.25     33.55 o 
  16   4   2       29.23       36.88     18.44 o 
  17   4   2      351.18      328.75     38.91 o 
  18   4   2     2128.85     1888.48     30.98 o 
  19   4   2        0.95      -24.15     34.89 o 
 -20   5   2      171.08       76.49     41.60 o 
 -19   5   2      387.17      304.60     42.94 o 
 -18   5   2       31.20       85.88     36.23 o 
 -17   5   2      755.61      665.56     40.26 o 
 -16   5   2      488.36      540.77     41.60 o 
 -15   5   2     1324.21     1215.72     49.65 o 
 -14   5   2      371.93      328.75     40.26 o 
 -13   5   2      324.34      264.35     34.89 o 
 -12   5   2       29.15       80.51     37.57 o 
 -11   5   2      844.21      911.12     41.60 o 
 -10   5   2     1119.39      986.26     45.62 o 
  -9   5   2       52.91       91.25     34.89 o 
  -8   5   2      367.88      360.96     34.89 o 
  -7   5   2     2804.54     3244.60     69.78 o 
  -6   5   2     3707.94     3629.72     65.75 o 
  -5   5   2     8742.01     8353.05    138.21 o 
  -4   5   2      833.20      646.77     41.60 o 
  -3   5   2      109.23      214.70     38.91 o 
  -2   5   2     1258.81     1349.91     75.14 o 
  -1   5   2    28088.11    29204.13    194.57 o 
   0   5   2      505.59      296.55     34.89 o 
   1   5   2    22729.86    21375.75    193.23 o 
   2   5   2     5486.69     4429.46     95.27 o 
   3   5   2     1745.80     1540.45     57.70 o 
   4   5   2       69.57       49.65     34.89 o 
   5   5   2    14263.27    14509.47    177.12 o 
   6   5   2     2598.04     2083.90     60.38 o 
   7   5   2     6362.22     6652.92     83.19 o 
   8   5   2      393.36      433.42     46.96 o 
   9   5   2      430.29      487.09     37.57 o 
  10   5   2       19.51      103.32     36.23 o 
  11   5   2     1234.18     1357.96     46.96 o 
  12   5   2      291.94      271.05     34.89 o 
  13   5   2      867.49      858.79     41.60 o 
  14   5   2       40.19       49.65     32.20 o 
  15   5   2       33.17       59.04     38.91 o 
  16   5   2      241.63      244.22     36.23 o 
  17   5   2       51.70       18.79     38.91 o 
  18   5   2      105.17      119.43     40.26 o 
  19   5   2      190.51      165.05     40.26 o 
 -19   6   2     1208.89     1087.35     30.25 o 
 -18   6   2       17.06       -4.03     36.23 o 
 -17   6   2      783.96      925.06     36.88 o 
 -16   6   2      286.99      292.52     37.57 o 
 -15   6   2        8.18       56.80     21.39 o 
 -14   6   2       14.82       61.73     36.23 o 
 -13   6   2     3622.92     3711.31     81.88 o 
 -12   6   2       60.97        9.39     34.89 o 
 -11   6   2     1396.95     1671.60     28.03 o 
 -10   6   2       11.40       36.23     40.26 o 
  -9   6   2     2818.04     2651.25     50.90 o 
  -8   6   2       55.66       83.19     44.28 o 
  -7   6   2     2844.84     3208.95     36.88 o 
  -6   6   2       25.29       79.17     37.57 o 
  -5   6   2     3679.98     3301.16     35.41 o 
  -4   6   2       40.94      -18.79     38.91 o 
  -3   6   2     9653.90     9075.05     73.77 o 
  -2   6   2        1.29       26.84     37.57 o 
  -1   6   2       52.67       93.69     19.92 o 
   0   6   2      493.61      426.71     38.91 o 
   1   6   2     8813.88     8665.64     59.75 o 
   2   6   2      322.17      291.18     46.96 o 
   3   6   2    14255.70    13329.31     90.74 o 
   4   6   2      143.28      138.21     33.55 o 
   5   6   2      357.31      303.19     22.87 o 
   6   6   2     1086.28     1081.53     49.65 o 
   7   6   2    10715.81     9843.72    109.18 o 
   8   6   2      274.61      170.42     38.91 o 
   9   6   2     5924.04     5551.11     86.31 o 
  10   6   2      331.07      343.51     41.60 o 
  11   6   2      542.80      656.54     25.82 o 
  12   6   2      242.00      264.35     37.57 o 
  13   6   2      888.24      946.46     29.51 o 
  14   6   2      107.92       99.30     33.55 o 
  15   6   2       46.02       45.74     20.66 o 
  16   6   2      261.16      248.24     42.94 o 
  17   6   2       12.08       53.11     20.66 o 
  18   6   2       14.45       -5.37     38.91 o 
 -18   7   2      205.50      114.06     48.31 o 
 -17   7   2       14.99       14.76     42.94 o 
 -16   7   2      322.14      338.15     40.26 o 
 -15   7   2      126.46       53.67     44.28 o 
 -14   7   2      182.81      146.26     38.91 o 
 -13   7   2       41.01       20.13     44.28 o 
 -12   7   2     1707.70     1963.13     53.67 o 
 -11   7   2      265.08      378.40     41.60 o 
 -10   7   2     1848.28     2083.90     56.36 o 
  -9   7   2       45.35       32.20     36.23 o 
  -8   7   2      119.33      224.09     46.96 o 
  -7   7   2     2354.51     2250.29     60.38 o 
  -6   7   2     1327.29     1556.55     57.70 o 
  -5   7   2      190.11      159.68     38.91 o 
  -4   7   2     2161.12     2604.54     57.70 o 
  -3   7   2      161.71      132.84     40.26 o 
  -2   7   2      250.64      283.13     38.91 o 
  -1   7   2     2237.19     1994.00     57.70 o 
   0   7   2      149.84      146.26     44.28 o 
   1   7   2     2815.54     2104.03     60.38 o 
   2   7   2       21.06       89.90     41.60 o 
   3   7   2       59.60       75.14     40.26 o 
   4   7   2       67.09       99.30     36.23 o 
   5   7   2     1512.08     1379.43     44.28 o 
   6   7   2      109.70      142.24     36.23 o 
   7   7   2     1641.64     1850.42     67.09 o 
   8   7   2      569.13      394.51     42.94 o 
   9   7   2       10.34       84.54     42.94 o 
  10   7   2     1207.46     1042.62     46.96 o 
  11   7   2       34.94      131.50     38.91 o 
  12   7   2       85.35       87.22     37.57 o 
  13   7   2       58.10       80.51     40.26 o 
  14   7   2      186.71      124.79     40.26 o 
  15   7   2        1.43       24.15     44.28 o 
  16   7   2      371.24      256.29     38.91 o 
 -16   8   2       91.20       57.54     29.51 o 
 -15   8   2      134.89      151.63     48.31 o 
 -14   8   2     2073.26     1926.84     54.59 o 
 -13   8   2       56.18      106.01     42.94 o 
 -12   8   2     1751.97     1840.53     40.57 o 
 -11   8   2      363.63      221.41     40.26 o 
 -10   8   2      799.50      814.41     28.77 o 
  -9   8   2       50.89       -8.05     37.57 o 
  -8   8   2     6496.87     6985.18     77.46 o 
  -7   8   2       40.62        2.68     42.94 o 
  -6   8   2     4531.89     4546.38     43.52 o 
  -5   8   2       41.10       55.02     36.23 o 
  -4   8   2      128.80      205.08     22.13 o 
  -3   8   2        1.24        9.39     37.57 o 
  -2   8   2     4957.93     5096.69     53.85 o 
  -1   8   2        5.02       44.28     41.60 o 
   0   8   2     1166.21     1020.96     28.03 o 
   1   8   2       78.55       84.54     41.60 o 
   2   8   2     1458.91     1543.98     28.03 o 
   3   8   2       36.58        6.71     33.55 o 
   4   8   2      282.34      247.86     20.66 o 
   5   8   2      155.73      193.23     41.60 o 
   6   8   2     1768.50     1840.53     39.84 o 
   7   8   2       53.40       52.33     40.26 o 
   8   8   2     2112.11     2244.05     56.06 o 
   9   8   2      181.07      162.36     38.91 o 
  10   8   2        4.56       14.75     20.66 o 
  11   8   2      520.96      382.43     34.89 o 
  12   8   2     2489.78     2541.34     59.75 o 
  13   8   2        1.54        4.03     38.91 o 
  14   8   2     1514.56     1268.83     49.43 o 
  15   8   2      284.02      210.67     40.26 o 
 -14   9   2       41.12       55.02     45.62 o 
 -13   9   2       35.90      -20.13     37.57 o 
 -12   9   2      460.03      430.74     45.62 o 
 -11   9   2      171.44      181.15     44.28 o 
 -10   9   2      574.62      574.31     45.62 o 
  -9   9   2      885.85      870.86     48.31 o 
  -8   9   2       22.13       13.42     40.26 o 
  -7   9   2       30.49       41.60     52.33 o 
  -6   9   2      367.58      348.88     45.62 o 
  -5   9   2     1425.63     1431.76     45.62 o 
  -4   9   2      817.39      589.07     44.28 o 
  -3   9   2        8.90       45.62     41.60 o 
  -2   9   2       98.49      132.84     41.60 o 
  -1   9   2      151.71      158.34     45.62 o 
   0   9   2      115.07       76.49     45.62 o 
   1   9   2      560.40      567.60     46.96 o 
   2   9   2       98.30       64.41     42.94 o 
   3   9   2      112.61      148.95     37.57 o 
   4   9   2        8.52       41.60     40.26 o 
   5   9   2     1370.06     1398.21     49.65 o 
   6   9   2      118.13      183.83     46.96 o 
   7   9   2      156.90      206.65     45.62 o 
   8   9   2        3.99       79.17     41.60 o 
   9   9   2      223.71      218.72     40.26 o 
  10   9   2      483.86      338.15     45.62 o 
  11   9   2      263.00      202.62     41.60 o 
  12   9   2      205.37      199.94     37.57 o 
  13   9   2       68.29      144.92     36.23 o 
 -12  10   2       60.99       30.86     45.62 o 
 -11  10   2      133.03      199.91     22.87 o 
 -10  10   2       33.95        6.71     46.96 o 
  -9  10   2      147.05      252.29     36.88 o 
  -8  10   2       53.31      108.69     44.28 o 
  -7  10   2      455.94      603.43     26.56 o 
  -6  10   2      127.11      108.69     37.57 o 
  -5  10   2      154.17      151.96     22.87 o 
  -4  10   2        0.41       34.89     38.91 o 
  -3  10   2     2256.01     2242.58     34.67 o 
  -2  10   2        7.96        5.37     40.26 o 
  -1  10   2     2216.44     1974.79     30.98 o 
   0  10   2        1.55       32.20     42.94 o 
   1  10   2     2692.06     2418.88     41.31 o 
   2  10   2        1.86       12.08     37.57 o 
   3  10   2     2108.94     2055.94     39.10 o 
   4  10   2       53.53       17.44     40.26 o 
   5  10   2       13.22        5.90     22.13 o 
   6  10   2      227.55      155.66     41.60 o 
   7  10   2      382.64      438.93     24.34 o 
   8  10   2        9.44       75.14     53.67 o 
   9  10   2      513.48      603.43     28.03 o 
  10  10   2      109.81      140.89     41.60 o 
  -8  11   2      151.23       88.56     38.91 o 
  -7  11   2       37.22      -32.20     40.26 o 
  -6  11   2      117.31       96.61     38.91 o 
  -5  11   2       20.92      -12.08     38.91 o 
  -4  11   2       12.30       33.55     38.91 o 
  -3  11   2       32.14       22.81     42.94 o 
  -2  11   2      723.55      625.30     44.28 o 
  -1  11   2       33.51       44.28     41.60 o 
   0  11   2     1061.39     1010.42     49.65 o 
   1  11   2       70.76       77.83     45.62 o 
   2  11   2      196.95      178.47     42.94 o 
   3  11   2       40.00       91.25     40.26 o 
   4  11   2      383.60      342.17     42.94 o 
   5  11   2       57.73       13.42     37.57 o 
   6  11   2      334.75      315.34     42.94 o 
   7  11   2       64.22       68.43     44.28 o 
 -22   1   3       18.62       25.50     36.23 o 
 -21   1   3       11.60       16.10     34.89 o 
 -20   1   3     1419.62     1294.89     48.31 o 
 -19   1   3      150.06      260.32     37.57 o 
 -18   1   3     2709.03     2617.96     46.96 o 
 -17   1   3      170.87      197.25     40.26 o 
 -16   1   3       32.40       64.41     40.26 o 
 -15   1   3     1129.69     1182.17     42.94 o 
 -14   1   3     5618.88     5197.00     83.19 o 
 -13   1   3     1632.07     1784.67     50.99 o 
 -12   1   3     1875.30     1904.09     48.31 o 
 -11   1   3     1499.49     1125.82     46.96 o 
 -10   1   3       50.45       75.14     32.20 o 
  -9   1   3    14001.92    11682.19    108.69 o 
  -8   1   3      181.40      238.85     36.23 o 
  -7   1   3      753.47      762.17     37.57 o 
  -6   1   3       97.43      106.01     33.55 o 
  -5   1   3    10299.39     6856.88     87.22 o 
  -4   1   3      250.79      115.40     34.89 o 
  -3   1   3      143.69       83.19     38.91 o 
  -2   1   3     6982.07     4720.65    178.47 o 
  -1   1   3      441.40      354.25     45.62 o 
   0   1   3    15641.53    13650.69    216.04 o 
   1   1   3      439.75      257.64     40.26 o 
   2   1   3     9575.87     7507.68    159.68 o 
   3   1   3      609.28      346.20     38.91 o 
   4   1   3      930.53     1147.29     44.28 o 
   5   1   3    11210.94     9767.36    162.36 o 
   6   1   3    22449.90    18098.94    128.82 o 
   7   1   3     2788.90     2627.35     77.83 o 
   8   1   3     3742.71     2962.82     67.09 o 
   9   1   3     2422.24     2644.80     48.31 o 
  10   1   3      106.29      242.88     34.89 o 
  11   1   3     3984.67     4319.43     73.80 o 
  12   1   3      801.29      880.26     49.65 o 
  13   1   3      509.63      622.62     44.28 o 
  14   1   3        0.91        4.03     33.55 o 
  15   1   3      440.01      481.73     38.91 o 
  16   1   3      533.26      519.30     33.55 o 
  17   1   3      455.98      531.37     42.94 o 
  18   1   3      539.56      489.78     38.91 o 
  19   1   3        2.95       22.81     32.20 o 
  20   1   3      874.29      587.73     40.26 o 
 -22   2   3       68.65      106.01     37.57 o 
 -21   2   3        3.80       53.67     34.89 o 
 -20   2   3      145.53      205.30     36.23 o 
 -19   2   3        7.03       36.23     32.20 o 
 -18   2   3       30.44       55.02     34.89 o 
 -17   2   3       23.08       55.02     33.55 o 
 -16   2   3      301.51      446.84     40.26 o 
 -15   2   3      266.48      322.05     40.26 o 
 -14   2   3      129.34      238.85     32.20 o 
 -13   2   3       91.48       89.90     33.55 o 
 -12   2   3     1006.32     1908.12     41.60 o 
 -11   2   3      619.58      681.66     40.26 o 
 -10   2   3      328.97      552.84     34.89 o 
  -9   2   3       16.39       25.50     33.55 o 
  -8   2   3      595.96      982.24     36.23 o 
  -7   2   3      568.34      437.44     33.55 o 
  -6   2   3     4614.52     8171.90     97.96 o 
  -5   2   3       56.53       52.33     33.55 o 
  -4   2   3       53.35      230.80     34.89 o 
  -3   2   3      391.68      288.50     41.60 o 
  -2   2   3    12264.94    23259.71    163.71 o 
  -1   2   3      738.73      457.57     41.60 o 
   0   2   3    12792.35    19844.69    163.71 o 
   1   2   3      160.14      106.01     34.89 o 
   2   2   3      265.59      260.32     36.23 o 
   3   2   3        4.64       21.47     32.20 o 
   4   2   3     3704.42     5784.74     79.17 o 
   5   2   3      417.25      313.99     30.86 o 
   6   2   3      174.33      413.29     33.55 o 
   7   2   3       89.84       50.99     33.55 o 
   8   2   3     1639.71     2804.48     45.62 o 
   9   2   3       91.36      111.37     33.55 o 
  10   2   3      733.40     1260.00     37.57 o 
  11   2   3      284.00      260.32     36.23 o 
  12   2   3     2258.92     4155.72     59.04 o 
  13   2   3      349.30      303.26     36.23 o 
  14   2   3     3340.05     5709.59     69.78 o 
  15   2   3       38.33       67.09     37.57 o 
  16   2   3       10.89       21.47     37.57 o 
  17   2   3      234.02      209.33     36.23 o 
  18   2   3        9.08       61.73     38.91 o 
  19   2   3      248.09      154.31     38.91 o 
  20   2   3       47.30      100.64     37.57 o 
 -21   3   3      113.66      124.79     42.94 o 
 -20   3   3       23.17       21.47     36.23 o 
 -19   3   3      545.44      564.92     37.57 o 
 -18   3   3      132.10      134.19     33.55 o 
 -17   3   3        1.29       22.81     32.20 o 
 -16   3   3      369.68      328.75     34.89 o 
 -15   3   3     6419.13     6006.14    134.19 o 
 -14   3   3      944.41      954.06     46.96 o 
 -13   3   3     1373.90     1547.16     44.28 o 
 -12   3   3       62.39       32.20     34.89 o 
 -11   3   3     8101.29     7837.77    190.54 o 
 -10   3   3     4323.54     4430.80     95.27 o 
  -9   3   3    20169.89    15063.66    130.16 o 
  -8   3   3     9263.13     9093.75    214.70 o 
  -7   3   3     1668.50     1419.68     53.67 o 
  -6   3   3      316.28      393.16     37.57 o 
  -5   3   3    12745.29    11754.65    143.58 o 
  -4   3   3     8646.84     6891.77     96.61 o 
  -3   3   3    14844.03    13629.22    348.88 o 
  -2   3   3     8807.02     6988.38    110.03 o 
  -1   3   3     1818.65     1776.62     68.43 o 
   0   3   3       75.50       79.17     42.94 o 
   1   3   3     5092.21     3879.30    131.50 o 
   2   3   3     8416.41     6795.15    115.40 o 
   3   3   3     1637.38     1433.10     60.38 o 
   4   3   3      655.32      648.12     41.60 o 
   5   3   3     4529.64     4386.52     76.49 o 
   6   3   3     2678.43     2297.26     72.46 o 
   7   3   3     1415.78     1264.03     44.28 o 
   8   3   3       35.78       72.46     40.26 o 
   9   3   3     1396.00     1345.88     42.94 o 
  10   3   3     2794.19     2705.18     68.43 o 
  11   3   3     7731.19     6903.84    115.40 o 
  12   3   3     1199.32     1052.01     41.60 o 
  13   3   3     2734.42     2717.26     64.41 o 
  14   3   3      690.85      862.81     38.91 o 
  15   3   3     1612.02     1450.55     49.65 o 
  16   3   3     1128.38     1108.37     52.33 o 
  17   3   3     3316.56     2729.33     64.41 o 
  18   3   3       57.45       68.43     34.89 o 
  19   3   3      237.90      202.62     38.91 o 
  20   3   3      121.14      142.24     36.23 o 
 -21   4   3        9.95       80.51     41.60 o 
 -20   4   3       74.24       75.14     36.23 o 
 -19   4   3        1.22       17.44     36.23 o 
 -18   4   3        1.50       13.42     36.23 o 
 -17   4   3        0.62      -25.50     37.57 o 
 -16   4   3        9.37        4.03     36.23 o 
 -15   4   3      943.58     1458.60     40.26 o 
 -14   4   3       22.66       18.79     34.89 o 
 -13   4   3     6461.53    10304.10     80.51 o 
 -12   4   3       54.60       83.19     33.55 o 
 -11   4   3     1429.40     1914.83     41.60 o 
 -10   4   3       99.81       81.85     32.20 o 
  -9   4   3     1729.93     3219.11     48.31 o 
  -8   4   3      354.60      269.71     36.23 o 
  -7   4   3     3753.12     5877.32     60.38 o 
  -6   4   3      517.46      441.47     40.26 o 
  -5   4   3    11722.86    19604.50    115.40 o 
  -4   4   3        1.52       25.50     37.57 o 
  -3   4   3     2777.57     4324.80     55.02 o 
  -2   4   3      189.62      126.13     44.28 o 
  -1   4   3     2024.68     3318.41     56.36 o 
   0   4   3       88.03       57.70     30.86 o 
   1   4   3     2783.00     4271.12     67.09 o 
   2   4   3       44.67       60.38     36.23 o 
   3   4   3      202.00      240.19     37.57 o 
   4   4   3      312.65      271.05     36.23 o 
   5   4   3     1042.16     1890.67     42.94 o 
   6   4   3       76.74       50.99     38.91 o 
   7   4   3      191.72      428.05     36.23 o 
   8   4   3      307.47      323.39     41.60 o 
   9   4   3     1237.27     1965.82     50.99 o 
  10   4   3      465.65      441.47     41.60 o 
  11   4   3      216.76      304.60     40.26 o 
  12   4   3       78.42       55.02     38.91 o 
  13   4   3      726.77      992.97     38.91 o 
  14   4   3       20.59       96.61     44.28 o 
  15   4   3     1416.81     2007.41     46.96 o 
  16   4   3      222.47      272.40     40.26 o 
  17   4   3       58.60       91.25     33.55 o 
  18   4   3      118.55      103.32     37.57 o 
  19   4   3       86.65      123.45     37.57 o 
 -20   5   3      565.22      507.22     40.26 o 
 -19   5   3      778.30      547.48     41.60 o 
 -18   5   3     1542.37     1415.66     48.31 o 
 -17   5   3       99.70      167.73     41.60 o 
 -16   5   3      162.31      248.24     42.94 o 
 -15   5   3      742.36      611.89     40.26 o 
 -14   5   3     3252.94     3606.91     71.12 o 
 -13   5   3       92.84      151.63     40.26 o 
 -12   5   3      524.13      696.42     48.31 o 
 -11   5   3       71.87       85.88     41.60 o 
 -10   5   3     1682.97     1879.94     59.04 o 
  -9   5   3      246.40      224.09     40.26 o 
  -8   5   3     3540.26     3797.45     84.54 o 
  -7   5   3      160.65      124.79     38.91 o 
  -6   5   3      862.03      605.18     37.57 o 
  -5   5   3     1790.74     1981.92     55.02 o 
  -4   5   3     5796.85     5641.16     84.54 o 
  -3   5   3      610.07      614.57     49.65 o 
  -2   5   3     2269.23     1929.59     53.67 o 
  -1   5   3    12110.74    12025.70    148.95 o 
   0   5   3     2381.32     1964.48     46.96 o 
   1   5   3    10317.96     9002.50    155.66 o 
   2   5   3    14561.72    13986.15    198.59 o 
   3   5   3      276.66      411.95     40.26 o 
   4   5   3       11.51       37.57     30.86 o 
   5   5   3     6143.23     6238.28     96.61 o 
   6   5   3     5354.92     5511.00     76.49 o 
   7   5   3     1339.94     1056.04     49.65 o 
   8   5   3     1370.30     1673.29     59.04 o 
   9   5   3       86.69       76.49     36.23 o 
  10   5   3      758.49     1038.60     50.99 o 
  11   5   3       15.01      -24.15     40.26 o 
  12   5   3     1612.25     1761.86     49.65 o 
  13   5   3       30.31       38.91     33.55 o 
  14   5   3       11.64      -21.47     44.28 o 
  15   5   3      171.77      220.06     41.60 o 
  16   5   3      365.52      273.74     44.28 o 
  17   5   3      120.99      103.32     45.62 o 
  18   5   3      141.77      111.37     46.96 o 
 -19   6   3       31.12       68.43     38.91 o 
 -18   6   3      193.82      284.47     38.91 o 
 -17   6   3      381.79      356.93     41.60 o 
 -16   6   3      507.80      701.79     40.26 o 
 -15   6   3       93.90       75.14     37.57 o 
 -14   6   3       44.39       57.70     34.89 o 
 -13   6   3      117.72      226.77     41.60 o 
 -12   6   3      743.44     1155.34     44.28 o 
 -11   6   3      678.49      665.56     41.60 o 
 -10   6   3       69.31      225.43     41.60 o 
  -9   6   3        1.92      -28.18     34.89 o 
  -8   6   3       78.57       84.54     36.23 o 
  -7   6   3      913.65      811.82     42.94 o 
  -6   6   3       19.34      123.45     40.26 o 
  -5   6   3      326.87      244.22     36.23 o 
  -4   6   3      409.27      668.24     38.91 o 
  -3   6   3      465.01      369.01     37.57 o 
  -2   6   3      450.10      633.36     36.23 o 
  -1   6   3     1290.81     1073.48     44.28 o 
   0   6   3      513.49     1010.42     45.62 o 
   1   6   3       28.20       41.60     37.57 o 
   2   6   3       66.00      148.95     48.31 o 
   3   6   3      509.66      391.82     33.55 o 
   4   6   3     2438.02     3840.39     73.80 o 
   5   6   3      832.02      793.04     40.26 o 
   6   6   3     2092.75     3456.62     61.73 o 
   7   6   3       37.93        9.39     38.91 o 
   8   6   3      127.67      158.34     44.28 o 
   9   6   3      108.82      132.84     37.57 o 
  10   6   3     1575.45     2399.24     68.43 o 
  11   6   3      152.16      198.59     40.26 o 
  12   6   3      857.43     1469.33     59.04 o 
  13   6   3        0.72       52.33     40.26 o 
  14   6   3       24.19      -18.79     38.91 o 
  15   6   3      106.51       84.54     37.57 o 
  16   6   3        8.90       13.42     40.26 o 
  17   6   3        4.27      -38.91     38.91 o 
 -18   7   3        3.37       -4.03     37.57 o 
 -17   7   3      201.59      191.89     44.28 o 
 -16   7   3       39.34       80.51     40.26 o 
 -15   7   3      775.99      916.49     46.96 o 
 -14   7   3        5.59       13.42     44.28 o 
 -13   7   3     1955.57     1900.07     52.33 o 
 -12   7   3        6.32       91.25     40.26 o 
 -11   7   3       23.56       63.07     41.60 o 
 -10   7   3      148.88      120.77     42.94 o 
  -9   7   3      514.73      657.51     45.62 o 
  -8   7   3     1567.69     1477.38     59.04 o 
  -7   7   3        9.39       38.91     36.23 o 
  -6   7   3      279.87      256.29     45.62 o 
  -5   7   3     2128.01     2772.27     72.46 o 
  -4   7   3     1369.65     1213.04     44.28 o 
  -3   7   3     1969.28     1987.29     46.96 o 
  -2   7   3      324.23      322.05     38.91 o 
  -1   7   3     1254.09     1650.48     55.02 o 
   0   7   3       33.05       46.96     40.26 o 
   1   7   3     8690.80     8636.18    181.15 o 
   2   7   3       68.91       25.50     38.91 o 
   3   7   3     4313.66     4747.48    123.45 o 
   4   7   3      312.11      342.17     37.57 o 
   5   7   3     1410.49     1764.54     49.65 o 
   6   7   3      231.48      252.27     42.94 o 
   7   7   3     3112.53     3176.17     60.38 o 
   8   7   3      879.57      758.15     40.26 o 
   9   7   3       78.27       60.38     36.23 o 
  10   7   3      923.11      798.40     44.28 o 
  11   7   3       25.34       41.60     42.94 o 
  12   7   3       53.29       50.99     38.91 o 
  13   7   3       18.07       60.38     38.91 o 
  14   7   3      124.98       92.59     42.94 o 
  15   7   3       11.51       -9.39     44.28 o 
  16   7   3      285.44      241.53     36.23 o 
 -16   8   3      102.71      110.03     42.94 o 
 -15   8   3      321.36      524.67     48.31 o 
 -14   8   3       47.59       69.78     41.60 o 
 -13   8   3       34.90      138.21     41.60 o 
 -12   8   3      690.37      685.69     50.99 o 
 -11   8   3       99.95      167.73     44.28 o 
 -10   8   3      133.96      119.43     42.94 o 
  -9   8   3      409.95      556.87     44.28 o 
  -8   8   3      260.24      261.66     37.57 o 
  -7   8   3       72.86      174.44     37.57 o 
  -6   8   3      764.33      648.12     46.96 o 
  -5   8   3        5.56       68.43     40.26 o 
  -4   8   3      143.74      140.89     41.60 o 
  -3   8   3     2083.10     3496.87     57.70 o 
  -2   8   3      319.66      312.65     41.60 o 
  -1   8   3      363.38      704.47     44.28 o 
   0   8   3      269.11      230.80     45.62 o 
   1   8   3     1451.73     2456.94     59.04 o 
   2   8   3      104.83       99.30     40.26 o 
   3   8   3       34.81       89.90     33.55 o 
   4   8   3      210.95      191.89     41.60 o 
   5   8   3      111.14      162.36     33.55 o 
   6   8   3       10.58       50.99     36.23 o 
   7   8   3      136.49      232.14     37.57 o 
   8   8   3      211.98      170.42     42.94 o 
   9   8   3        3.68      104.66     42.94 o 
  10   8   3      169.24      110.03     38.91 o 
  11   8   3      276.82      403.90     36.23 o 
  12   8   3       61.65        0.00     38.91 o 
  13   8   3      225.81      336.81     45.62 o 
  14   8   3      162.77      131.50     40.26 o 
 -14   9   3      526.74      462.94     46.96 o 
 -13   9   3       77.15       69.78     42.94 o 
 -12   9   3      287.69      257.64     41.60 o 
 -11   9   3       15.31       36.23     38.91 o 
 -10   9   3     3976.14     4233.55     72.46 o 
  -9   9   3      797.07      724.60     48.31 o 
  -8   9   3     2331.73     2863.52     77.83 o 
  -7   9   3        8.81       18.79     40.26 o 
  -6   9   3      552.64      521.98     44.28 o 
  -5   9   3     1471.65     1332.46     52.33 o 
  -4   9   3     5694.48     5549.91     80.51 o 
  -3   9   3        0.43       14.76     44.28 o 
  -2   9   3     2251.91     2344.22     68.43 o 
  -1   9   3      308.45      264.35     38.91 o 
   0   9   3      129.76       83.19     44.28 o 
   1   9   3      255.55      249.58     42.94 o 
   2   9   3     1758.26     1630.35     53.67 o 
   3   9   3       10.97       67.09     41.60 o 
   4   9   3       71.93       67.09     37.57 o 
   5   9   3      244.22      179.81     40.26 o 
   6   9   3      715.25      609.20     44.28 o 
   7   9   3       23.22       44.28     41.60 o 
   8   9   3       39.98      130.16     41.60 o 
   9   9   3       98.03      148.95     42.94 o 
  10   9   3      962.15      752.78     44.28 o 
  11   9   3      214.13      182.49     40.26 o 
  12   9   3      821.84      708.50     41.60 o 
  13   9   3       49.77       26.84     67.09 o 
 -12  10   3     1168.58     1366.01     55.02 o 
 -11  10   3      213.18      229.46     40.26 o 
 -10  10   3       19.99       57.70     49.65 o 
  -9  10   3        0.24      -16.10     57.70 o 
  -8  10   3      897.89     1022.49     49.65 o 
  -7  10   3      194.84      165.05     41.60 o 
  -6  10   3      709.76      881.60     42.94 o 
  -5  10   3      159.37       92.59     41.60 o 
  -4  10   3      118.31      221.41     38.91 o 
  -3  10   3        6.39      -30.86     41.60 o 
  -2  10   3        7.18      -22.81     40.26 o 
  -1  10   3      264.26      249.58     41.60 o 
   0  10   3      561.97      599.81     41.60 o 
   1  10   3        0.94        8.05     38.91 o 
   2  10   3       19.29       87.22     41.60 o 
   3  10   3      418.20      316.68     40.26 o 
   4  10   3      176.60      115.40     41.60 o 
   5  10   3      211.75      162.36     38.91 o 
   6  10   3        9.82       56.36     37.57 o 
   7  10   3       25.30       16.10     52.33 o 
   8  10   3      218.84      234.82     59.04 o 
   9  10   3      330.90      268.37     42.94 o 
  10  10   3      258.48      236.17     42.94 o 
  -8  11   3        0.11       69.78     40.26 o 
  -7  11   3       86.16       55.02     36.23 o 
  -6  11   3        1.00       -5.37     40.26 o 
  -5  11   3      720.20      637.38     48.31 o 
  -4  11   3       39.52       48.31     46.96 o 
  -3  11   3      538.16      401.21     38.91 o 
  -2  11   3      149.72      161.02     45.62 o 
  -1  11   3      105.75      124.79     45.62 o 
   0  11   3      514.10      356.93     41.60 o 
   1  11   3     1614.68     1423.71     49.65 o 
   2  11   3       11.61       -9.39     40.26 o 
   3  11   3      548.03      397.19     41.60 o 
   4  11   3      168.99      103.32     37.57 o 
   5  11   3       72.41       95.27     45.62 o 
   6  11   3      129.28      108.69     42.94 o 
 -22   0   4     2472.25     1940.12     36.15 o 
 -21   0   4       94.55      -12.08     60.38 o 
 -20   0   4     8236.23     6744.69     81.15 o 
 -19   0   4      149.61      158.34     52.33 o 
 -18   0   4      486.79      343.76     26.56 o 
 -17   0   4      193.29      163.71     50.99 o 
 -16   0   4    13266.96    12191.05     87.05 o 
 -15   0   4        7.29       16.10     50.99 o 
 -14   0   4     7068.47     7206.49     76.72 o 
 -13   0   4      252.95      202.62     45.62 o 
 -12   0   4      348.22      363.68     25.08 o 
 -11   0   4       45.16       12.08     46.96 o 
 -10   0   4     7337.34     6577.97     53.11 o 
  -9   0   4       19.43       41.60     45.62 o 
  -8   0   4      513.22      399.09     31.72 o 
  -7   0   4      704.19      450.86     45.62 o 
  -6   0   4    10971.20     9937.41     67.87 o 
  -5   0   4      123.53       96.61     38.91 o 
  -4   0   4    77021.09    66487.19    729.57 o 
  -3   0   4     3355.72     1692.08     67.09 o 
  -2   0   4    24027.19    22860.99    154.91 o 
  -1   0   4     1622.23     1484.09     75.14 o 
   1   0   4     4830.03     4850.81    116.74 o 
   2   0   4     2646.67     2034.55     39.10 o 
   3   0   4     5534.71     3730.36    106.01 o 
   4   0   4     8221.18     7781.15     69.34 o 
   5   0   4      513.86      483.07     50.99 o 
   6   0   4    32109.96    30286.57    206.55 o 
   7   0   4     2403.48     1926.90     77.83 o 
   8   0   4     7280.70     7206.49     98.11 o 
   9   0   4     5143.82     3877.96    111.37 o 
  10   0   4     5549.87     6179.62     66.39 o 
  11   0   4       76.04      150.29     57.70 o 
  12   0   4     3277.15     3430.25     45.74 o 
  13   0   4     1740.08     1524.35     73.80 o 
  14   0   4        9.23       47.21     27.29 o 
  15   0   4      416.19      362.30     46.96 o 
  16   0   4      407.01      534.82     33.20 o 
  17   0   4       65.75       69.78     48.31 o 
  18   0   4      145.99      160.08     33.93 o 
  19   0   4      108.35       21.47     53.67 o 
  20   0   4       11.60       15.49     25.08 o 
 -22   1   4       11.58       30.86     33.55 o 
 -21   1   4        5.29      -13.42     33.55 o 
 -20   1   4     1057.58     1101.66     48.31 o 
 -19   1   4      333.23      477.70     41.60 o 
 -18   1   4     3464.54     3323.77     72.46 o 
 -17   1   4       24.56       36.23     36.23 o 
 -16   1   4      661.32      629.33     40.26 o 
 -15   1   4      781.82     1065.43     41.60 o 
 -14   1   4     3692.91     3801.47     65.75 o 
 -13   1   4     1648.86     1457.25     40.26 o 
 -12   1   4     4826.53     4260.39     96.61 o 
 -11   1   4      114.04      106.01     34.89 o 
 -10   1   4     2428.41     2426.07     56.36 o 
  -9   1   4     2707.95     2235.53     52.33 o 
  -8   1   4     1427.25     1191.57     45.62 o 
  -7   1   4     5714.33     4346.27     75.14 o 
  -6   1   4    11809.78     9941.80    104.66 o 
  -5   1   4      975.22      966.14     42.94 o 
  -4   1   4     3820.62     2710.55     64.41 o 
  -3   1   4      218.97       93.93     36.23 o 
  -2   1   4      172.78       64.41     40.26 o 
  -1   1   4     6156.62     5027.93     84.54 o 
   0   1   4     2707.36     2591.12     52.33 o 
   1   1   4     1857.04     2197.96     68.43 o 
   2   1   4     9412.94     6571.06    100.64 o 
   3   1   4     9967.62     7435.22     96.61 o 
   4   1   4     8669.15     6958.86    111.37 o 
   5   1   4     1561.55     1834.32     50.99 o 
   6   1   4      171.25      175.78     36.23 o 
   7   1   4     1405.29      873.55     37.57 o 
   8   1   4    11225.33     9841.16    158.34 o 
   9   1   4     1683.79     2034.25     64.41 o 
  10   1   4    10682.46    11809.66    257.64 o 
  11   1   4      117.80      285.82     34.89 o 
  12   1   4       12.95       24.15     36.23 o 
  13   1   4     1014.13      900.38     48.31 o 
  14   1   4     1629.49     1839.68     55.02 o 
  15   1   4      458.99      591.76     37.57 o 
  16   1   4      297.84      307.28     40.26 o 
  17   1   4      405.29      338.15     36.23 o 
  18   1   4      237.87      252.27     41.60 o 
  19   1   4      318.19      275.08     36.23 o 
  20   1   4       29.46        6.71     36.23 o 
 -22   2   4       52.69       73.80     38.91 o 
 -21   2   4     1521.26     1361.04     26.56 o 
 -20   2   4       45.97       69.78     37.57 o 
 -19   2   4       69.80       74.51     19.18 o 
 -18   2   4      111.50      124.79     34.89 o 
 -17   2   4     3541.09     3208.21     31.72 o 
 -16   2   4       11.31        2.68     37.57 o 
 -15   2   4     2855.41     2696.99     28.03 o 
 -14   2   4       72.28       40.26     33.55 o 
 -13   2   4     3960.94     3475.99     31.72 o 
 -12   2   4      208.10      170.42     33.55 o 
 -11   2   4    17361.28    14904.27     79.67 o 
 -10   2   4        0.34      -12.08     32.20 o 
  -9   2   4     1410.88     1223.09     25.08 o 
  -8   2   4       55.60       92.59     37.57 o 
  -7   2   4     5582.06     4613.51     36.88 o 
  -6   2   4       63.68       46.96     32.20 o 
  -5   2   4    32190.58    26916.06    152.70 o 
  -4   2   4        4.93       53.67     40.26 o 
  -3   2   4    23942.82    21775.11    136.47 o 
  -2   2   4     2274.63     1842.37     65.75 o 
  -1   2   4    30201.98    25695.19    132.78 o 
   0   2   4      251.89      316.68     37.57 o 
   1   2   4    42624.51    37061.50    151.23 o 
   2   2   4     2114.49     1556.55     53.67 o 
   3   2   4       32.26       56.80     19.18 o 
   4   2   4     1762.77     1261.34     40.26 o 
   5   2   4     8338.46     7113.54     44.26 o 
   6   2   4      125.23      170.42     36.23 o 
   7   2   4     2010.28     1712.91     25.08 o 
   8   2   4     2331.02     1909.46     45.62 o 
   9   2   4     6878.39     6415.68     39.84 o 
  10   2   4        3.02       71.12     33.55 o 
  11   2   4     6712.62     6724.77     51.64 o 
  12   2   4     2340.55     2212.72     61.73 o 
  13   2   4     1202.82     1166.29     30.25 o 
  14   2   4      543.36      515.27     37.57 o 
  15   2   4     4996.00     4614.98     49.43 o 
  16   2   4      195.15      232.14     38.91 o 
  17   2   4     1442.16     1474.64     28.77 o 
  18   2   4      879.00      764.86     41.60 o 
  19   2   4      153.06      126.14     21.39 o 
  20   2   4      220.28      148.95     73.80 o 
 -22   3   4      136.80      154.31    107.35 o 
 -21   3   4      109.73      136.87     37.57 o 
 -20   3   4       10.21        8.05     33.55 o 
 -19   3   4      147.33      118.08     34.89 o 
 -18   3   4      722.04      723.26     38.91 o 
 -17   3   4       93.45       44.28     34.89 o 
 -16   3   4      517.19      504.54     36.23 o 
 -15   3   4     2031.03     2364.35     77.83 o 
 -14   3   4     5413.00     5486.84     87.22 o 
 -13   3   4      873.59      764.86     40.26 o 
 -12   3   4     1223.43     1276.10     45.62 o 
 -11   3   4      836.76      976.87     45.62 o 
 -10   3   4     5660.32     5630.42    135.53 o 
  -9   3   4     4539.50     4340.90    100.64 o 
  -8   3   4    18408.76    16515.55    261.66 o 
  -7   3   4     6423.91     5654.58     85.88 o 
  -6   3   4     5124.77     4870.93     84.54 o 
  -5   3   4      713.11      793.04     50.99 o 
  -4   3   4     3028.18     3060.77     89.90 o 
  -3   3   4    10058.25     8857.58    252.27 o 
  -2   3   4    26195.48    24047.38    685.69 o 
  -1   3   4    15787.77    14408.84    228.12 o 
   0   3   4     2984.53     3117.13     76.49 o 
   1   3   4       40.17       93.93     33.55 o 
   2   3   4     8290.49     6946.78     92.59 o 
   3   3   4     4243.40     3663.26     85.88 o 
   4   3   4     6250.42     6325.50    114.06 o 
   5   3   4     1198.13     1286.84     42.94 o 
   6   3   4     1508.76     1482.75     49.65 o 
   7   3   4      785.17      801.09     42.94 o 
   8   3   4     2928.18     3271.44     59.04 o 
   9   3   4     1160.56     1288.18     49.65 o 
  10   3   4      111.18      177.12     36.23 o 
  11   3   4      168.27      120.77     37.57 o 
  12   3   4       68.73       64.41     34.89 o 
  13   3   4     2547.58     2570.99     71.12 o 
  14   3   4     1840.10     1816.87     57.70 o 
  15   3   4      677.48      878.91     44.28 o 
  16   3   4      315.28      441.47     40.26 o 
  17   3   4      461.48      343.51     34.89 o 
  18   3   4      345.94      273.74     38.91 o 
  19   3   4      456.08      334.12     41.60 o 
 -21   4   4        5.66       16.10     41.60 o 
 -20   4   4      934.83     1082.19     28.77 o 
 -19   4   4       80.77       83.19     34.89 o 
 -18   4   4       52.35       77.46     20.66 o 
 -17   4   4        3.29       83.19     36.23 o 
 -16   4   4     4414.40     4375.97     39.84 o 
 -15   4   4        3.66       -9.39     36.23 o 
 -14   4   4     6249.18     5849.88     73.77 o 
 -13   4   4      114.50      123.45     40.26 o 
 -12   4   4     5399.22     5053.91     42.05 o 
 -11   4   4      120.29       95.27     38.91 o 
 -10   4   4    20433.74    19176.97     88.52 o 
  -9   4   4        7.14       13.42     34.89 o 
  -8   4   4      114.77      153.44     20.66 o 
  -7   4   4      221.33      193.23     36.23 o 
  -6   4   4    13926.63    13272.50     95.90 o 
  -5   4   4      358.57      214.70     33.55 o 
  -4   4   4    15238.89    14577.48     92.95 o 
  -3   4   4      138.80      179.81     41.60 o 
  -2   4   4      182.29      208.03     22.87 o 
  -1   4   4      842.65      720.58     40.26 o 
   0   4   4    27343.09    25156.68    118.03 o 
   1   4   4      289.97      263.00     36.23 o 
   2   4   4     7579.82     6588.30     55.33 o 
   3   4   4     1694.14     1294.89     38.91 o 
   4   4   4    11138.53    10524.61     62.70 o 
   5   4   4      208.99      207.99     34.89 o 
   6   4   4     9719.30     8670.80     60.49 o 
   7   4   4     1605.23     1375.40     45.62 o 
   8   4   4      214.65      313.52     22.13 o 
   9   4   4     1210.94     1145.94     50.99 o 
  10   4   4     4986.75     4769.16     48.69 o 
  11   4   4      508.07      479.04     38.91 o 
  12   4   4      804.78      687.53     25.08 o 
  13   4   4      959.78      822.56     44.28 o 
  14   4   4      563.63      597.53     25.08 o 
  15   4   4       71.69      106.01     38.91 o 
  16   4   4      740.17      832.11     28.03 o 
  17   4   4      267.17      182.49     36.23 o 
  18   4   4      170.28      143.11     24.34 o 
  19   4   4      479.62      339.49     63.07 o 
 -20   5   4      267.91      260.32     37.57 o 
 -19   5   4      933.08      872.21     49.65 o 
 -18   5   4      974.00      866.84     44.28 o 
 -17   5   4     1187.99     1121.79     42.94 o 
 -16   5   4       67.53       84.54     36.23 o 
 -15   5   4     1288.54     1285.50     49.65 o 
 -14   5   4      425.79      429.39     38.91 o 
 -13   5   4     2873.30     2954.76     64.41 o 
 -12   5   4      136.68      142.24     34.89 o 
 -11   5   4      167.70      190.54     38.91 o 
 -10   5   4       21.00        6.71     38.91 o 
  -9   5   4       29.20       55.02     36.23 o 
  -8   5   4      419.08      389.14     34.89 o 
  -7   5   4     1644.17     1832.97     56.36 o 
  -6   5   4      331.60      344.86     36.23 o 
  -5   5   4        1.33       67.09     38.91 o 
  -4   5   4      280.13      246.90     41.60 o 
  -3   5   4     2510.55     2138.92     80.51 o 
  -2   5   4     7007.17     6130.93     84.54 o 
  -1   5   4      125.74      157.00     38.91 o 
   0   5   4      831.37      813.16     40.26 o 
   1   5   4     4025.01     3209.72     95.27 o 
   2   5   4     3891.74     3245.95     69.78 o 
   3   5   4     7256.62     7425.82     76.49 o 
   4   5   4     4353.49     4171.83     88.56 o 
   5   5   4      329.04      448.18     36.23 o 
   6   5   4       39.50       65.75     38.91 o 
   7   5   4     2299.34     1842.37     65.75 o 
   8   5   4      705.96      648.12     44.28 o 
   9   5   4     5406.02     5677.39     89.90 o 
  10   5   4      285.63      524.67     45.62 o 
  11   5   4     1892.26     1874.57     48.31 o 
  12   5   4       39.93      151.63     37.57 o 
  13   5   4      147.71      146.26     37.57 o 
  14   5   4      179.78      221.41     40.26 o 
  15   5   4      368.74      391.82     36.23 o 
  16   5   4       10.91       80.51     38.91 o 
  17   5   4      158.78       75.14     42.94 o 
  18   5   4      245.08      187.86     38.91 o 
 -19   6   4      435.75      336.39     25.08 o 
 -18   6   4      182.58      106.01     38.91 o 
 -17   6   4      640.10      659.49     28.77 o 
 -16   6   4       47.32       29.52     46.96 o 
 -15   6   4     3292.02     2963.30     58.28 o 
 -14   6   4      227.50      185.18     44.28 o 
 -13   6   4     2069.36     2027.91     32.46 o 
 -12   6   4      101.98       87.22     37.57 o 
 -11   6   4     2193.77     2209.38     39.84 o 
 -10   6   4       96.47       99.30     42.94 o 
  -9   6   4     1992.71     1883.32     26.56 o 
  -8   6   4       27.14       52.33     37.57 o 
  -7   6   4     1448.66     1498.98     26.56 o 
  -6   6   4       42.80       33.55     34.89 o 
  -5   6   4     1788.18     1739.47     29.51 o 
  -4   6   4       13.73       34.89     44.28 o 
  -3   6   4       74.21       99.59     19.18 o 
  -2   6   4      435.26      441.47     44.28 o 
  -1   6   4    12923.47    12330.47     78.93 o 
   0   6   4       15.10       63.07     38.91 o 
   1   6   4     3324.20     2824.61     38.36 o 
   2   6   4     1196.11     1019.81     59.04 o 
   3   6   4     1762.52     1991.76     31.72 o 
   4   6   4      861.65      842.68     38.91 o 
   5   6   4     8103.73     7975.90     65.65 o 
   6   6   4       11.42       26.84     34.89 o 
   7   6   4     6923.20     6078.56     64.92 o 
   8   6   4     1228.61     1170.10     57.70 o 
   9   6   4      635.24      874.16     30.98 o 
  10   6   4      772.99      717.89     48.31 o 
  11   6   4     4088.24     3520.25     90.74 o 
  12   6   4       71.94       30.86     42.94 o 
  13   6   4      417.01      294.34     23.61 o 
  14   6   4      370.44      335.46     48.31 o 
  15   6   4      228.79      310.57     22.87 o 
  16   6   4       14.46       64.41     36.23 o 
  17   6   4       64.48       47.21     25.82 o 
 -18   7   4       10.51      -20.13     41.60 o 
 -17   7   4      218.23       88.56     40.26 o 
 -16   7   4        0.54       37.57     41.60 o 
 -15   7   4       11.88       18.79     44.28 o 
 -14   7   4      721.94      716.55     44.28 o 
 -13   7   4      222.07      260.32     42.94 o 
 -12   7   4      618.28      664.22     45.62 o 
 -11   7   4      317.40      342.17     45.62 o 
 -10   7   4      691.11      673.61     44.28 o 
  -9   7   4      234.16      225.43     44.28 o 
  -8   7   4     6330.25     6424.80    111.37 o 
  -7   7   4      718.22      842.68     49.65 o 
  -6   7   4     2131.01     2254.32     64.41 o 
  -5   7   4      294.42      319.36     46.96 o 
  -4   7   4     1799.72     2117.45     63.07 o 
  -3   7   4      615.15      547.48     46.96 o 
  -2   7   4     2733.10     3327.80     72.46 o 
  -1   7   4      372.33      355.59     38.91 o 
   0   7   4     2363.56     2817.90     69.78 o 
   1   7   4       41.85       36.23     41.60 o 
   2   7   4       18.41       34.89     34.89 o 
   3   7   4     1826.82     1341.85     46.96 o 
   4   7   4      802.66      912.46     41.60 o 
   5   7   4      257.84      284.47     36.23 o 
   6   7   4       37.13       48.31     33.55 o 
   7   7   4      262.68      250.93     42.94 o 
   8   7   4       68.04       93.93     38.91 o 
   9   7   4     1133.60     1101.66     50.99 o 
  10   7   4        3.07      -42.94     42.94 o 
  11   7   4      457.89      397.19     40.26 o 
  12   7   4      102.16      178.47     41.60 o 
  13   7   4      167.46      135.53     44.28 o 
  14   7   4      176.60      187.86     36.23 o 
  15   7   4      324.18      360.96     48.31 o 
  16   7   4        7.16      159.68    126.13 o 
 -16   8   4      584.78      693.43     32.46 o 
 -15   8   4       37.58        8.05     38.91 o 
 -14   8   4       50.22       57.54     24.34 o 
 -13   8   4      123.63      197.25     45.62 o 
 -12   8   4     3122.25     2818.71     59.02 o 
 -11   8   4        5.10       48.31     40.26 o 
 -10   8   4     4845.31     5431.61     60.49 o 
  -9   8   4       22.72       56.36     41.60 o 
  -8   8   4       20.01       37.62     19.92 o 
  -7   8   4       36.16       36.23     42.94 o 
  -6   8   4     6634.43     6210.61     78.93 o 
  -5   8   4        5.01        6.71     42.94 o 
  -4   8   4     9004.24     9143.66     61.23 o 
  -3   8   4      354.02      346.20     40.26 o 
  -2   8   4      303.94      290.65     25.08 o 
  -1   8   4      110.81       96.61     45.62 o 
   0   8   4     4436.35     4926.29     61.23 o 
   1   8   4       85.42       88.56     40.26 o 
   2   8   4      107.22       81.88     21.39 o 
   3   8   4      106.89      101.98     37.57 o 
   4   8   4      415.40      551.79     25.82 o 
   5   8   4       40.97       56.36     40.26 o 
   6   8   4      340.93      486.87     23.61 o 
   7   8   4       42.84       89.90     40.26 o 
   8   8   4      352.83      339.34     20.66 o 
   9   8   4      195.52      174.44     34.89 o 
  10   8   4     3036.37     2970.67     47.21 o 
  11   8   4       23.57       77.83     40.26 o 
  12   8   4       86.76      117.29     21.39 o 
  13   8   4      467.25      356.93     42.94 o 
  14   8   4      751.95      542.20     28.77 o 
 -14   9   4      197.73      210.67     55.02 o 
 -13   9   4      254.41      258.98     42.94 o 
 -12   9   4       28.73       65.75     38.91 o 
 -11   9   4       37.98      -14.76     44.28 o 
 -10   9   4      454.52      521.98     49.65 o 
  -9   9   4     1331.88     1192.91     46.96 o 
  -8   9   4      756.74      746.07     55.02 o 
  -7   9   4      200.24      252.27     40.26 o 
  -6   9   4      210.24      238.85     41.60 o 
  -5   9   4     1508.57     1390.16     60.38 o 
  -4   9   4      369.35      328.75     45.62 o 
  -3   9   4      629.07      594.44     42.94 o 
  -2   9   4     1151.96      966.14     52.33 o 
  -1   9   4       14.73       40.26     42.94 o 
   0   9   4      600.15      521.98     45.62 o 
   1   9   4      151.62      111.37     38.91 o 
   2   9   4       17.71       67.09     40.26 o 
   3   9   4      558.56      530.03     42.94 o 
   4   9   4      187.89      155.66     36.23 o 
   5   9   4       24.27       79.17     40.26 o 
   6   9   4       43.06       77.83     48.31 o 
   7   9   4      679.01      583.71     45.62 o 
   8   9   4       12.79       59.04     40.26 o 
   9   9   4      100.29       91.25     37.57 o 
  10   9   4        3.00       65.75     36.23 o 
  11   9   4       62.51       29.52     42.94 o 
  12   9   4       63.03       87.22     38.91 o 
 -12  10   4        3.69       44.28     41.60 o 
 -11  10   4     1109.76     1138.25     30.98 o 
 -10  10   4       71.37       21.47     50.99 o 
  -9  10   4      410.02      539.25     31.72 o 
  -8  10   4       12.92       -4.03     42.94 o 
  -7  10   4       69.00       66.39     22.87 o 
  -6  10   4       27.25       55.02     40.26 o 
  -5  10   4      579.02      690.48     24.34 o 
  -4  10   4       16.49       42.94     37.57 o 
  -3  10   4       10.38       57.54     23.61 o 
  -2  10   4        0.73      -22.81     41.60 o 
  -1  10   4      686.75      815.15     26.56 o 
   0  10   4        3.01      -16.10     44.28 o 
   1  10   4      874.89      863.83     28.03 o 
   2  10   4       61.97       18.79     40.26 o 
   3  10   4      449.64      384.34     22.13 o 
   4  10   4       75.31      112.72     38.91 o 
   5  10   4     2037.66     1732.83     36.88 o 
   6  10   4       28.91       18.79     36.23 o 
   7  10   4      137.26      127.62     24.34 o 
   8  10   4      423.84      242.88     53.67 o 
   9  10   4      106.11       75.24     22.13 o 
  -8  11   4       57.23       38.91     46.96 o 
  -7  11   4        2.29       55.02     44.28 o 
  -6  11   4        7.86      -38.91     40.26 o 
  -5  11   4        3.94       29.52     34.89 o 
  -4  11   4      401.71      330.10     42.94 o 
  -3  11   4       87.02       -2.68     44.28 o 
  -2  11   4        5.84      -26.84     40.26 o 
  -1  11   4       53.47       64.41     40.26 o 
   0  11   4      469.56      326.07     42.94 o 
   1  11   4      101.94       68.43     41.60 o 
   2  11   4      474.38      505.88     44.28 o 
   3  11   4      148.70       41.60     40.26 o 
   4  11   4      107.02      136.87     38.91 o 
   5  11   4      166.69      186.52     40.26 o 
 -22   1   5      295.43      264.35     38.91 o 
 -21   1   5      409.92      432.08     40.26 o 
 -20   1   5        8.38       76.49     36.23 o 
 -19   1   5       56.38       79.17     38.91 o 
 -18   1   5     2213.31     1949.71     49.65 o 
 -17   1   5      150.62      146.26     38.91 o 
 -16   1   5     4164.70     4303.33     87.22 o 
 -15   1   5       87.36       81.85     36.23 o 
 -14   1   5        2.40       45.62     30.86 o 
 -13   1   5      209.74      171.76     34.89 o 
 -12   1   5     4190.53     4406.65     68.43 o 
 -11   1   5     3307.85     2681.03     56.36 o 
 -10   1   5    11970.05    10308.13    182.49 o 
  -9   1   5      332.31      338.15     32.20 o 
  -8   1   5     1190.24     1316.36     44.28 o 
  -7   1   5     9057.56     6667.68    166.39 o 
  -6   1   5    15923.83    13897.59    177.12 o 
  -5   1   5     3957.51     2537.45     72.46 o 
  -4   1   5     9201.91     7055.47    322.05 o 
  -3   1   5      150.69       96.61     34.89 o 
  -2   1   5     7245.13     5663.97    107.35 o 
  -1   1   5      733.48      530.03     40.26 o 
   0   1   5      895.73     1127.16     45.62 o 
   1   1   5      619.68      425.37     36.23 o 
   2   1   5    14373.51    14681.23    171.76 o 
   3   1   5     8163.31     7560.01     99.30 o 
   4   1   5    13278.98    11357.46    181.15 o 
   5   1   5      373.99      367.67     38.91 o 
   6   1   5      734.87      882.94     46.96 o 
   7   1   5     7491.61     7876.69    138.21 o 
   8   1   5     9134.56     8508.70    103.32 o 
   9   1   5     1484.88     1602.17     63.07 o 
  10   1   5     7598.91     7867.29    128.82 o 
  11   1   5      199.39      292.52     34.89 o 
  12   1   5      133.53      177.12     41.60 o 
  13   1   5     1306.43     1352.59     48.31 o 
  14   1   5      407.50      434.76     38.91 o 
  15   1   5      261.86      350.22     38.91 o 
  16   1   5        3.02       17.44     34.89 o 
  17   1   5      121.72      189.20     41.60 o 
  18   1   5       16.85       53.67     37.57 o 
  19   1   5       13.96       69.78     34.89 o 
 -22   2   5      206.49      295.21     37.57 o 
 -21   2   5        0.81       76.49     34.89 o 
 -20   2   5      610.00      780.96     38.91 o 
 -19   2   5       24.60       68.43     33.55 o 
 -18   2   5      163.56      244.22     34.89 o 
 -17   2   5       92.91       97.96     34.89 o 
 -16   2   5     1096.48     1814.19     37.57 o 
 -15   2   5       20.00       26.84     34.89 o 
 -14   2   5     2911.71     4673.68     50.99 o 
 -13   2   5       31.87       72.46     33.55 o 
 -12   2   5    11188.11    17638.68     95.27 o 
 -11   2   5       29.95       81.85     33.55 o 
 -10   2   5      315.66      564.92     32.20 o 
  -9   2   5       96.27       95.27     33.55 o 
  -8   2   5      356.74      665.56     33.55 o 
  -7   2   5        6.42       28.18     32.20 o 
  -6   2   5     8512.04    15968.07    120.77 o 
  -5   2   5      511.01      367.67     36.23 o 
  -4   2   5    10123.48    18783.28    120.77 o 
  -3   2   5      161.82      138.21     40.26 o 
  -2   2   5     2174.50     3661.92     65.75 o 
  -1   2   5       38.32       87.22     40.26 o 
   0   2   5     6174.16    10987.11    108.69 o 
   1   2   5       81.71       28.18     32.20 o 
   2   2   5     8348.48    15113.31    103.32 o 
   3   2   5      684.56      577.00     36.23 o 
   4   2   5     1047.13     1786.01     40.26 o 
   5   2   5      169.23      170.42     36.23 o 
   6   2   5     5098.06     9150.11    116.74 o 
   7   2   5       79.57      104.66     33.55 o 
   8   2   5      738.31     1041.28     36.23 o 
   9   2   5      110.83       89.90     32.20 o 
  10   2   5     2592.71     4273.81     63.07 o 
  11   2   5       67.18       91.25     36.23 o 
  12   2   5      628.52     1137.89     37.57 o 
  13   2   5       89.33       69.78     37.57 o 
  14   2   5     1219.65     2044.99     44.28 o 
  15   2   5       36.85       55.02     37.57 o 
  16   2   5     1643.23     2443.52     48.31 o 
  17   2   5       16.78       41.60     38.91 o 
  18   2   5      529.25      903.07     40.26 o 
  19   2   5       20.27       29.52     34.89 o 
 -22   3   5      121.88       69.78     41.60 o 
 -21   3   5      302.59      249.58     36.23 o 
 -20   3   5       22.83       49.65     38.91 o 
 -19   3   5       14.53        6.71     37.57 o 
 -18   3   5      112.86       83.19     30.86 o 
 -17   3   5      322.70      405.24     33.55 o 
 -16   3   5      157.69      186.52     40.26 o 
 -15   3   5       47.22       83.19     32.20 o 
 -14   3   5      934.69      786.33     36.23 o 
 -13   3   5      918.83      893.68     44.28 o 
 -12   3   5     2958.83     3070.16     76.49 o 
 -11   3   5     1485.06     1615.59     49.65 o 
 -10   3   5      171.02      155.66     34.89 o 
  -9   3   5        6.08       29.52     34.89 o 
  -8   3   5     4737.36     4771.64     85.88 o 
  -7   3   5    12335.84    11111.90    234.82 o 
  -6   3   5     6054.72     5325.82     95.27 o 
  -5   3   5    10030.42     8515.41    185.18 o 
  -4   3   5      480.75      827.92     44.28 o 
  -3   3   5    10773.06    10809.98    150.29 o 
  -2   3   5    10569.00     9625.12    158.34 o 
  -1   3   5    16800.41    14310.88    201.28 o 
   0   3   5      534.76      516.61     38.91 o 
   1   3   5      246.61      177.12     32.20 o 
   2   3   5     2492.32     2631.38     60.38 o 
   3   3   5     4092.64     4088.63     76.49 o 
   4   3   5     4610.31     4339.56     72.46 o 
   5   3   5      727.26      636.04     37.57 o 
   6   3   5     1113.15     1084.22     42.94 o 
   7   3   5      910.31     1162.05     49.65 o 
   8   3   5      879.61      952.72     42.94 o 
   9   3   5     1321.72     1374.06     56.36 o 
  10   3   5      401.00      460.26     37.57 o 
  11   3   5      283.73      323.39     34.89 o 
  12   3   5      385.96      393.16     34.89 o 
  13   3   5     3809.58     3859.17     68.43 o 
  14   3   5      416.39      415.97     41.60 o 
  15   3   5      203.96      174.44     38.91 o 
  16   3   5      418.83      440.13     37.57 o 
  17   3   5      753.46      649.46     42.94 o 
  18   3   5      797.68      770.22     41.60 o 
  19   3   5      210.16      228.12     37.57 o 
 -21   4   5      386.39      567.60     41.60 o 
 -20   4   5      135.24      222.75     45.62 o 
 -19   4   5     1037.80     1563.26     46.96 o 
 -18   4   5      232.92      232.14     40.26 o 
 -17   4   5     1750.61     2426.07     53.67 o 
 -16   4   5        1.64      -17.44     36.23 o 
 -15   4   5       25.80        9.39     41.60 o 
 -14   4   5      462.72      398.53     37.57 o 
 -13   4   5     6827.13    11569.47     76.49 o 
 -12   4   5       10.56       44.28     45.62 o 
 -11   4   5     4613.02     8095.41     69.78 o 
 -10   4   5      582.68      489.78     36.23 o 
  -9   4   5     3433.50     6070.55     65.75 o 
  -8   4   5      497.67      445.50     36.23 o 
  -7   4   5     1034.60     1611.57     44.28 o 
  -6   4   5       17.69       12.08     32.20 o 
  -5   4   5     8084.23    15490.37    103.32 o 
  -4   4   5      618.64      558.21     40.26 o 
  -3   4   5    11833.80    20751.78    136.87 o 
  -2   4   5      873.64      791.69     41.60 o 
  -1   4   5      788.98     1137.89     38.91 o 
   0   4   5       22.99       17.44     36.23 o 
   1   4   5       21.97      130.16     32.20 o 
   2   4   5      271.95      236.17     34.89 o 
   3   4   5        9.47       34.89     30.86 o 
   4   4   5        2.95       17.44     36.23 o 
   5   4   5      492.31      640.06     37.57 o 
   6   4   5      263.43      303.26     38.91 o 
   7   4   5      660.98     1265.37     40.26 o 
   8   4   5       86.77       75.14     36.23 o 
   9   4   5     1200.03     1947.03     49.65 o 
  10   4   5      365.98      293.87     36.23 o 
  11   4   5      665.26      907.09     37.57 o 
  12   4   5      464.00      410.61     42.94 o 
  13   4   5      232.16      493.80     44.28 o 
  14   4   5       13.41       46.96     36.23 o 
  15   4   5      420.52      711.18     45.62 o 
  16   4   5       98.34       68.43     40.26 o 
  17   4   5      348.29      543.45     42.94 o 
  18   4   5       97.91      138.21     38.91 o 
 -20   5   5      163.74      126.13     36.23 o 
 -19   5   5        1.18        1.34     40.26 o 
 -18   5   5     1354.96     1321.73     67.09 o 
 -17   5   5     1273.69     1100.32     50.99 o 
 -16   5   5     1940.87     2159.04     48.31 o 
 -15   5   5       92.71      135.53     40.26 o 
 -14   5   5       69.22       79.17     38.91 o 
 -13   5   5      806.90      650.80     36.23 o 
 -12   5   5     1868.39     2442.18     53.67 o 
 -11   5   5      545.63      709.84     45.62 o 
 -10   5   5     2578.59     2612.59     67.09 o 
  -9   5   5      423.93      417.32     40.26 o 
  -8   5   5      229.11      289.84     41.60 o 
  -7   5   5      746.00      795.72     38.91 o 
  -6   5   5     5725.98     6440.90     88.56 o 
  -5   5   5       64.61      132.84     36.23 o 
  -4   5   5      194.45      224.09     40.26 o 
  -3   5   5     1227.17     1026.52     40.26 o 
  -2   5   5     6661.70     7118.54    103.32 o 
  -1   5   5       81.89       99.30     33.55 o 
   0   5   5     3649.17     3172.14     56.36 o 
   1   5   5     1769.94     1517.64     57.70 o 
   2   5   5      894.45     1050.67     41.60 o 
   3   5   5     4859.86     4238.92    120.77 o 
   4   5   5     5876.77     6020.90     71.12 o 
   5   5   5      262.71      360.96     38.91 o 
   6   5   5       49.70       17.44     36.23 o 
   7   5   5     1780.25     1516.30     61.73 o 
   8   5   5     2151.13     2273.10     59.04 o 
   9   5   5     2435.19     1906.78     59.04 o 
  10   5   5      517.17      657.51     46.96 o 
  11   5   5        4.53       71.12     40.26 o 
  12   5   5        4.03       -2.68     36.23 o 
  13   5   5      357.91      326.07     48.31 o 
  14   5   5      690.15      653.48     40.26 o 
  15   5   5       21.58       -8.05     38.91 o 
  16   5   5       42.67       36.23     36.23 o 
  17   5   5       57.26      118.08     42.94 o 
 -19   6   5      135.96      130.16     34.89 o 
 -18   6   5       90.91      120.77     41.60 o 
 -17   6   5       55.81      131.50     42.94 o 
 -16   6   5      354.45      610.54     41.60 o 
 -15   6   5      252.24      242.88     42.94 o 
 -14   6   5      156.26      303.26     45.62 o 
 -13   6   5      330.96      342.17     40.26 o 
 -12   6   5      519.66      811.82     42.94 o 
 -11   6   5       21.59       37.57     34.89 o 
 -10   6   5     1135.96     1904.09     44.28 o 
  -9   6   5      134.31      115.40     38.91 o 
  -8   6   5     2714.89     4377.13     59.04 o 
  -7   6   5       42.62       67.09     44.28 o 
  -6   6   5     2403.87     3808.18     65.75 o 
  -5   6   5       65.22       49.65     33.55 o 
  -4   6   5      390.11      630.67     37.57 o 
  -3   6   5      322.23      289.84     37.57 o 
  -2   6   5      108.27      128.82     34.89 o 
  -1   6   5       62.78       29.52     32.20 o 
   0   6   5     1701.01     3107.74     65.75 o 
   1   6   5     1184.07     1007.73     41.60 o 
   2   6   5      105.91      122.11     48.31 o 
   3   6   5      178.56      173.10     36.23 o 
   4   6   5      113.28      330.10     34.89 o 
   5   6   5      126.49      181.15     41.60 o 
   6   6   5      225.09      289.84     37.57 o 
   7   6   5      498.58      472.33     44.28 o 
   8   6   5     3850.35     6112.15    120.77 o 
   9   6   5      184.89      169.07     38.91 o 
  10   6   5      265.48      621.28     49.65 o 
  11   6   5       12.73       42.94     44.28 o 
  12   6   5      659.24      810.48     41.60 o 
  13   6   5       33.24       22.81     38.91 o 
  14   6   5       46.39      106.01     38.91 o 
  15   6   5       11.17       46.96     36.23 o 
  16   6   5      228.39      338.15     42.94 o 
 -18   7   5        4.76       55.02     42.94 o 
 -17   7   5     2091.45     2007.41     55.02 o 
 -16   7   5       61.99      126.13     45.62 o 
 -15   7   5      278.87      316.68     46.96 o 
 -14   7   5      426.38      320.70     44.28 o 
 -13   7   5      442.16      683.00     49.65 o 
 -12   7   5      590.27      526.01     49.65 o 
 -11   7   5     2340.16     2709.20     60.38 o 
 -10   7   5      113.19       99.30     38.91 o 
  -9   7   5      420.49      530.03     46.96 o 
  -8   7   5     2822.58     3082.24     73.80 o 
  -7   7   5     2916.66     3667.29     71.12 o 
  -6   7   5      925.81      960.77     46.96 o 
  -5   7   5     1418.91     1561.92     48.31 o 
  -4   7   5      448.50      591.76     40.26 o 
  -3   7   5     1038.47     1163.39     45.62 o 
  -2   7   5      453.71      519.30     41.60 o 
  -1   7   5     5592.00     6246.33     80.51 o 
   0   7   5      209.14      238.85     44.28 o 
   1   7   5      965.10      941.98     50.99 o 
   2   7   5      275.55      339.49     40.26 o 
   3   7   5     4061.28     4403.97    110.03 o 
   4   7   5       44.74       50.99     36.23 o 
   5   7   5     3362.50     3176.17     63.07 o 
   6   7   5      534.08      648.12     44.28 o 
   7   7   5      172.49      202.62     38.91 o 
   8   7   5      195.54      221.41     37.57 o 
   9   7   5     1474.67     1402.24     50.99 o 
  10   7   5        0.78        8.05     38.91 o 
  11   7   5       75.82      104.66     40.26 o 
  12   7   5      198.14      216.04     42.94 o 
  13   7   5       81.59      175.78     45.62 o 
  14   7   5      426.53      315.34     45.62 o 
  15   7   5       71.08       34.89     38.91 o 
 -16   8   5       95.23      114.06     45.62 o 
 -15   8   5        1.05      110.03     45.62 o 
 -14   8   5       84.24       55.02     41.60 o 
 -13   8   5     2345.29     3235.21     88.56 o 
 -12   8   5        2.15       30.86     42.94 o 
 -11   8   5      771.04     1187.54     45.62 o 
 -10   8   5      382.42      382.43     38.91 o 
  -9   8   5      395.77      442.81     44.28 o 
  -8   8   5      521.47      567.60     40.26 o 
  -7   8   5     1309.42     1952.40     57.70 o 
  -6   8   5        1.48      -13.42     38.91 o 
  -5   8   5      192.23      454.89     41.60 o 
  -4   8   5      847.90      809.14     41.60 o 
  -3   8   5       65.47      110.03     40.26 o 
  -2   8   5      418.53      466.97     41.60 o 
  -1   8   5      116.50      205.30     44.28 o 
   0   8   5      173.59      189.20     42.94 o 
   1   8   5        4.47       59.04     40.26 o 
   2   8   5      215.37      212.01     40.26 o 
   3   8   5     1277.70     1637.06     46.96 o 
   4   8   5        8.19       -6.71     41.60 o 
   5   8   5       13.18        9.39     36.23 o 
   6   8   5       64.58       96.61     34.89 o 
   7   8   5     1277.63     1729.65     67.09 o 
   8   8   5       99.15       63.07     41.60 o 
   9   8   5     1330.87     1763.20     53.67 o 
  10   8   5        0.29       48.31     34.89 o 
  11   8   5       53.46      183.83     36.23 o 
  12   8   5       77.69      116.74     37.57 o 
  13   8   5      561.86      689.71     40.26 o 
 -14   9   5      139.00      140.89     40.26 o 
 -13   9   5       38.36       36.23     38.91 o 
 -12   9   5      783.94      779.62     44.28 o 
 -11   9   5       59.74        6.71     45.62 o 
 -10   9   5       82.37      118.08     42.94 o 
  -9   9   5      150.34       83.19     37.57 o 
  -8   9   5     2180.44     2061.09     88.56 o 
  -7   9   5        2.86       48.31     37.57 o 
  -6   9   5     4686.53     5011.83     88.56 o 
  -5   9   5      175.53      139.55     44.28 o 
  -4   9   5       73.37       55.02     38.91 o 
  -3   9   5      380.52      347.54     38.91 o 
  -2   9   5     3478.67     4467.03    174.44 o 
  -1   9   5       26.23       76.49     40.26 o 
   0   9   5     4284.98     4038.98     79.17 o 
   1   9   5      148.89      136.87     41.60 o 
   2   9   5       79.60       65.75     41.60 o 
   3   9   5      591.16      512.59     48.31 o 
   4   9   5      430.63      367.67     40.26 o 
   5   9   5       10.27       56.36     38.91 o 
   6   9   5      242.16      175.78     56.36 o 
   7   9   5      303.52      248.24     40.26 o 
   8   9   5       18.11       26.84     40.26 o 
   9   9   5       87.74       76.49     40.26 o 
  10   9   5       58.87        2.68     38.91 o 
  11   9   5       53.32       63.07     37.57 o 
 -12  10   5       27.43       64.41     44.28 o 
 -11  10   5       31.92       37.57     45.62 o 
 -10  10   5      152.32      238.85     56.36 o 
  -9  10   5      213.11      217.38     42.94 o 
  -8  10   5      479.00      657.51     44.28 o 
  -7  10   5      173.65      119.43     38.91 o 
  -6  10   5       14.49       37.57     42.94 o 
  -5  10   5       12.95       33.55     36.23 o 
  -4  10   5      538.72      892.33     41.60 o 
  -3  10   5      275.89      232.14     44.28 o 
  -2  10   5      459.82      692.40     42.94 o 
  -1  10   5        0.59        5.37     37.57 o 
   0  10   5      584.37     1011.76     45.62 o 
   1  10   5      136.77      123.45     40.26 o 
   2  10   5       14.64      -10.73     40.26 o 
   3  10   5       14.93       89.90     41.60 o 
   4  10   5      278.95      359.62     42.94 o 
   5  10   5      115.82       96.61     41.60 o 
   6  10   5        4.89      103.32     40.26 o 
   7  10   5      233.35      159.68     44.28 o 
   8  10   5      250.83      257.64     52.33 o 
   9  10   5        4.15      104.66     45.62 o 
  -8  11   5       47.12      218.72    123.45 o 
  -7  11   5      167.59      132.84     45.62 o 
  -6  11   5        2.85      -13.42     41.60 o 
  -5  11   5      106.67       88.56     38.91 o 
  -4  11   5      199.28      115.40     44.28 o 
  -3  11   5      437.42      387.80     45.62 o 
  -2  11   5        3.41       46.96     44.28 o 
  -1  11   5      336.23      244.22     45.62 o 
   0  11   5      180.70      185.18     44.28 o 
   1  11   5       43.68      100.64     42.94 o 
   2  11   5      145.62      120.77     42.94 o 
   3  11   5      456.67      366.33     45.62 o 
   4  11   5       37.34       46.96     41.60 o 
 -22   0   6      115.05       42.79     26.56 o 
 -21   0   6      180.46      169.07     53.67 o 
 -20   0   6     5744.06     4720.47     56.06 o 
 -19   0   6        0.46       34.89     46.96 o 
 -18   0   6    13140.43    11679.10     81.88 o 
 -17   0   6      138.52       64.41     53.67 o 
 -16   0   6     1203.89     1258.50     33.20 o 
 -15   0   6      123.70       46.96     46.96 o 
 -14   0   6    31439.22    28665.87    181.47 o 
 -13   0   6        0.02       63.07     40.26 o 
 -12   0   6    23644.51    21151.76     93.69 o 
 -11   0   6      161.98      158.34     41.60 o 
 -10   0   6      932.50      898.51     28.77 o 
  -9   0   6      159.37       95.27     44.28 o 
  -8   0   6    11095.14     9947.74     64.18 o 
  -7   0   6       49.63       77.83     49.65 o 
  -6   0   6    23745.08    22099.69    125.41 o 
  -5   0   6     1708.06     1089.59     53.67 o 
  -4   0   6    10313.94     9628.32     80.41 o 
  -3   0   6      484.31      579.68     63.07 o 
  -2   0   6   104162.34    97591.85    787.11 o 
  -1   0   6     6387.46     6137.64    123.45 o 
   0   0   6     1513.28     1922.42     35.41 o 
   1   0   6     4005.50     4495.21    123.45 o 
   2   0   6   104138.20   103176.16    449.99 o 
   3   0   6     1606.40     2259.68     68.43 o 
   4   0   6    10813.51     9935.20    140.16 o 
   5   0   6     7099.94     6332.21    146.26 o 
   6   0   6    11774.09    10696.49    112.13 o 
   7   0   6     1532.79     1838.34     75.14 o 
   8   0   6    29684.21    27908.26    528.92 o 
   9   0   6     2602.05     1936.30     57.70 o 
  10   0   6     6397.19     5841.02     61.97 o 
  11   0   6     2814.54     3135.91    100.64 o 
  12   0   6     3973.93     4082.37     78.93 o 
  13   0   6        9.30       80.51     52.33 o 
  14   0   6     4001.61     3907.54     59.02 o 
  15   0   6      245.72      252.27     50.99 o 
  16   0   6     1144.18     1007.68     34.67 o 
  17   0   6      424.33      415.97     49.65 o 
  18   0   6      166.50      160.82     33.20 o 
  19   0   6        1.65       10.73     42.94 o 
 -22   1   6      494.56      403.90     36.23 o 
 -21   1   6      198.45      130.16     37.57 o 
 -20   1   6      457.75      375.72     34.89 o 
 -19   1   6      364.57      413.29     36.23 o 
 -18   1   6      295.14      364.98     38.91 o 
 -17   1   6      304.76      370.35     36.23 o 
 -16   1   6     1346.92     1347.22     50.99 o 
 -15   1   6     2716.27     2521.35     60.38 o 
 -14   1   6     2893.51     2617.96     55.02 o 
 -13   1   6      140.44      128.82     32.20 o 
 -12   1   6      503.66      534.06     33.55 o 
 -11   1   6     6416.61     5967.23     80.51 o 
 -10   1   6     9316.63     8527.49     92.59 o 
  -9   1   6    11459.64     9743.21    391.82 o 
  -8   1   6     3137.06     2855.47     55.02 o 
  -7   1   6     1239.78     1088.24     45.62 o 
  -6   1   6     2153.30     1659.87     73.80 o 
  -5   1   6    12017.70     9802.25    186.52 o 
  -4   1   6       61.30       79.17     32.20 o 
  -3   1   6     3054.40     3080.90     80.51 o 
  -2   1   6     1055.87      968.82     44.28 o 
  -1   1   6       58.12      142.24     36.23 o 
   0   1   6      158.49      169.07     32.20 o 
   1   1   6    12296.01    13720.46    170.42 o 
   2   1   6     1131.56     1198.28     46.96 o 
   3   1   6     1860.20     2368.37     61.73 o 
   4   1   6     4629.93     4147.67     75.14 o 
   5   1   6     4478.22     4354.32     80.51 o 
   6   1   6    12465.12    11629.85    118.08 o 
   7   1   6     2629.69     2719.94     64.41 o 
   8   1   6      175.81      216.04     33.55 o 
   9   1   6      812.82     1184.86     37.57 o 
  10   1   6     1620.69     1574.00     49.65 o 
  11   1   6       20.31       36.23     36.23 o 
  12   1   6     1440.31     1599.49     52.33 o 
  13   1   6     1225.47     1639.75     48.31 o 
  14   1   6     1158.57     1327.09     50.99 o 
  15   1   6      266.63      425.37     38.91 o 
  16   1   6      425.42      492.46     37.57 o 
  17   1   6       29.25       63.07     36.23 o 
  18   1   6      472.61      449.52     33.55 o 
  19   1   6        4.18       56.36     37.57 o 
 -22   2   6       34.13       49.65     37.57 o 
 -21   2   6      431.04      431.55     22.13 o 
 -20   2   6       11.05        4.03     36.23 o 
 -19   2   6      689.30      739.90     21.39 o 
 -18   2   6       27.44       89.90     32.20 o 
 -17   2   6     1509.64     1663.49     26.56 o 
 -16   2   6       27.85       40.26     34.89 o 
 -15   2   6      340.76      342.29     20.66 o 
 -14   2   6      143.46      131.50     34.89 o 
 -13   2   6     6747.40     6873.05     50.16 o 
 -12   2   6       20.70       48.31     32.20 o 
 -11   2   6     2228.71     2192.41     25.82 o 
 -10   2   6     1013.99      967.48     41.60 o 
  -9   2   6    27782.41    26440.26     98.11 o 
  -8   2   6        8.33       68.43     34.89 o 
  -7   2   6    23460.04    21086.85    107.70 o 
  -6   2   6     2066.07     1871.89     56.36 o 
  -5   2   6     2420.53     2615.85     28.77 o 
  -4   2   6     1362.20      919.17     49.65 o 
  -3   2   6    51693.63    45491.08    216.88 o 
  -2   2   6      227.80      323.39     36.23 o 
  -1   2   6    36142.76    32140.38    157.13 o 
   0   2   6     5164.44     3906.14     72.46 o 
   1   2   6      643.55      644.00     20.66 o 
   2   2   6     1524.30     1478.72     50.99 o 
   3   2   6     9218.68     7852.70     59.75 o 
   4   2   6      770.47      673.61     36.23 o 
   5   2   6     3431.38     3292.31     36.15 o 
   6   2   6     2442.98     1802.11     48.31 o 
   7   2   6      327.28      329.75     19.92 o 
   8   2   6        0.29       -5.37     34.89 o 
   9   2   6      226.09      245.65     20.66 o 
  10   2   6     1263.35     1119.11     42.94 o 
  11   2   6     1410.76     1553.57     28.77 o 
  12   2   6      108.97      148.95     40.26 o 
  13   2   6       33.32       41.31     17.70 o 
  14   2   6      319.16      348.88     41.60 o 
  15   2   6        5.46       -7.38     22.87 o 
  16   2   6      795.69      881.60     46.96 o 
  17   2   6      228.56      285.49     22.13 o 
  18   2   6      127.91      197.25     36.23 o 
 -22   3   6      184.51      179.81     37.57 o 
 -21   3   6      164.59      154.31     36.23 o 
 -20   3   6       22.12      114.06     34.89 o 
 -19   3   6      150.94       97.96     33.55 o 
 -18   3   6      128.04      142.24     38.91 o 
 -17   3   6        7.52      -38.91     38.91 o 
 -16   3   6     1362.27     1194.25     37.57 o 
 -15   3   6      407.20      389.14     41.60 o 
 -14   3   6      111.59      146.26     37.57 o 
 -13   3   6       60.06       92.59     34.89 o 
 -12   3   6     4387.92     4230.87     81.85 o 
 -11   3   6     2935.99     2368.37     50.99 o 
 -10   3   6     2467.25     2460.96     59.04 o 
  -9   3   6     2776.22     2805.82     59.04 o 
  -8   3   6     1018.27     1395.53     56.36 o 
  -7   3   6     2458.67     2446.20     89.90 o 
  -6   3   6     6730.14     5367.42     89.90 o 
  -5   3   6    21245.68    19528.01    300.58 o 
  -4   3   6    14830.49    14647.69    182.49 o 
  -3   3   6      953.66      689.71     46.96 o 
  -2   3   6      177.31      330.10     41.60 o 
  -1   3   6     4570.01     4562.31     84.54 o 
   0   3   6     6507.87     6022.24     92.59 o 
   1   3   6     6128.43     5419.75     81.85 o 
   2   3   6     3850.11     3806.84     69.78 o 
   3   3   6      940.42      924.54     38.91 o 
   4   3   6     2863.72     2678.34     61.73 o 
   5   3   6      838.70      826.58     42.94 o 
   6   3   6     2021.55     2305.31     64.41 o 
   7   3   6     1756.71     2159.04     49.65 o 
   8   3   6      225.58      279.11     37.57 o 
   9   3   6       49.83       30.86     36.23 o 
  10   3   6     1484.55     1588.76     45.62 o 
  11   3   6     1453.33     1576.68     50.99 o 
  12   3   6     1795.07     2180.51     60.38 o 
  13   3   6        8.16       88.56     36.23 o 
  14   3   6      291.49      229.46     40.26 o 
  15   3   6      522.05      393.16     37.57 o 
  16   3   6      288.58      334.12     36.23 o 
  17   3   6      512.63      568.95     42.94 o 
  18   3   6      120.02      179.81     37.57 o 
 -21   4   6      127.87       80.51     40.26 o 
 -20   4   6      629.05      557.69     22.87 o 
 -19   4   6      165.57      167.73     40.26 o 
 -18   4   6      437.57      512.69     26.56 o 
 -17   4   6        3.02      -25.50     41.60 o 
 -16   4   6      325.51      372.53     22.13 o 
 -15   4   6      186.29      177.12     34.89 o 
 -14   4   6       81.01      116.55     22.13 o 
 -13   4   6       20.10       10.73     40.26 o 
 -12   4   6     9525.28     9294.15     59.75 o 
 -11   4   6      146.68      144.92     34.89 o 
 -10   4   6      614.58      661.71     20.66 o 
  -9   4   6      464.22      390.48     37.57 o 
  -8   4   6    19888.53    17247.17    101.06 o 
  -7   4   6      136.18      170.42     34.89 o 
  -6   4   6      118.50      269.26     21.39 o 
  -5   4   6      430.41      311.31     38.91 o 
  -4   4   6     7424.66     6415.68     75.24 o 
  -3   4   6      344.58      276.42     40.26 o 
  -2   4   6     7968.30     6644.37     53.11 o 
  -1   4   6      416.38      381.09     38.91 o 
   0   4   6        0.72       24.34     22.87 o 
   1   4   6     1622.34     1451.89     41.60 o 
   2   4   6     2158.46     1769.72     27.29 o 
   3   4   6       10.23       36.23     32.20 o 
   4   4   6     7381.04     6546.99     92.95 o 
   5   4   6     2136.41     1765.88     44.28 o 
   6   4   6      252.03      306.14     21.39 o 
   7   4   6      483.97      505.88     40.26 o 
   8   4   6     5234.43     5298.82     39.10 o 
   9   4   6      696.72      650.80     40.26 o 
  10   4   6      443.60      525.23     25.08 o 
  11   4   6      977.86     1046.65     46.96 o 
  12   4   6      751.24      934.65     25.82 o 
  13   4   6       14.78      100.64     40.26 o 
  14   4   6      155.48      295.08     22.87 o 
  15   4   6      423.59      422.68     49.65 o 
  16   4   6        8.55       -0.74     20.66 o 
  17   4   6      441.69      407.92     38.91 o 
 -20   5   6       42.08       34.89     36.23 o 
 -19   5   6        0.83      -26.84     38.91 o 
 -18   5   6       53.33       92.59     45.62 o 
 -17   5   6     3320.93     3271.44     87.22 o 
 -16   5   6      695.12      640.06     46.96 o 
 -15   5   6     1677.91     1698.79     50.99 o 
 -14   5   6     1133.99      999.68     45.62 o 
 -13   5   6       22.66       73.80     38.91 o 
 -12   5   6       24.47       44.28     37.57 o 
 -11   5   6     1519.27     1710.86     57.70 o 
 -10   5   6     1679.44     1472.01     52.33 o 
  -9   5   6     4005.18     5132.59     77.83 o 
  -8   5   6     1438.95     1427.73     52.33 o 
  -7   5   6      127.02      179.81     34.89 o 
  -6   5   6     1034.00      964.79     48.31 o 
  -5   5   6     2886.91     3682.05     81.85 o 
  -4   5   6     2199.81     2000.71     65.75 o 
  -3   5   6      194.17      338.15     40.26 o 
  -2   5   6       69.49       85.88     33.55 o 
  -1   5   6     1769.18     1484.09     53.67 o 
   0   5   6     2467.13     2019.49     60.38 o 
   1   5   6     1265.95     1551.18     60.38 o 
   2   5   6     4388.99     4351.63     63.07 o 
   3   5   6      450.91      252.27     36.23 o 
   4   5   6      163.13      132.84     33.55 o 
   5   5   6     4901.54     4810.55     81.85 o 
   6   5   6     2100.72     2271.76     56.36 o 
   7   5   6     1363.68     1533.74     52.33 o 
   8   5   6     1924.17     2346.90     65.75 o 
   9   5   6      166.40      138.21     44.28 o 
  10   5   6       73.72       92.59     37.57 o 
  11   5   6      802.37      814.51     46.96 o 
  12   5   6      794.69      890.99     46.96 o 
  13   5   6      609.67      717.89     49.65 o 
  14   5   6      324.83      363.64     44.28 o 
  15   5   6       73.99       22.81     36.23 o 
  16   5   6        9.17       49.65     41.60 o 
  17   5   6        2.58       37.57     38.91 o 
 -19   6   6     3700.50     2982.48     56.06 o 
 -18   6   6       49.55       34.89     45.62 o 
 -17   6   6     3620.50     3239.93     55.33 o 
 -16   6   6       33.78        9.39     44.28 o 
 -15   6   6     1059.46      947.93     27.29 o 
 -14   6   6      143.18      144.92     36.23 o 
 -13   6   6    17063.37    16806.04    102.54 o 
 -12   6   6        3.52        1.34     38.91 o 
 -11   6   6     4550.30     4584.00     47.95 o 
 -10   6   6       76.88       80.51     37.57 o 
  -9   6   6     2320.83     2430.69     39.10 o 
  -8   6   6      130.98      187.86     42.94 o 
  -7   6   6     9401.11     9848.15     61.97 o 
  -6   6   6       34.19       36.23     40.26 o 
  -5   6   6      288.80      371.06     22.87 o 
  -4   6   6      440.27      430.74     38.91 o 
  -3   6   6     9112.44     8988.74     88.52 o 
  -2   6   6      201.19      213.35     38.91 o 
  -1   6   6      482.31      475.07     23.61 o 
   0   6   6     1891.26     1717.57     48.31 o 
   1   6   6    14658.31    14269.12    118.77 o 
   2   6   6       80.29      127.48     50.99 o 
   3   6   6     9419.81     9182.02     85.57 o 
   4   6   6     1172.54     1119.11     48.31 o 
   5   6   6      184.86      237.54     22.13 o 
   6   6   6     1913.10     2039.62     56.36 o 
   7   6   6     9371.04     8920.14    120.98 o 
   8   6   6       44.19      116.74     37.57 o 
   9   6   6    10340.07     9641.60    104.75 o 
  10   6   6     1096.68     1023.84     55.02 o 
  11   6   6        1.93       40.57     19.92 o 
  12   6   6      530.33      495.14     38.91 o 
  13   6   6     2511.31     2286.10     43.52 o 
  14   6   6       13.54       52.33     44.28 o 
  15   6   6      930.41      799.66     36.88 o 
  16   6   6      227.61      162.36     38.91 o 
 -18   7   6       18.89       38.91     42.94 o 
 -17   7   6      212.58      226.77     40.26 o 
 -16   7   6      221.89      271.05     42.94 o 
 -15   7   6      251.62      299.23     48.31 o 
 -14   7   6      229.43      186.52     45.62 o 
 -13   7   6      174.38      173.10     45.62 o 
 -12   7   6      923.66     1035.91     61.73 o 
 -11   7   6      617.16      644.09     45.62 o 
 -10   7   6      825.83      793.04     41.60 o 
  -9   7   6      772.19      826.58     41.60 o 
  -8   7   6      173.60      155.66     36.23 o 
  -7   7   6      160.39      178.47     34.89 o 
  -6   7   6     3366.56     3741.09    144.92 o 
  -5   7   6      323.08      305.94     44.28 o 
  -4   7   6     1690.34     1845.05     52.33 o 
  -3   7   6      462.68      508.56     41.60 o 
  -2   7   6        2.71       10.73     38.91 o 
  -1   7   6        2.65       84.54     40.26 o 
   0   7   6     1160.18     1072.14     42.94 o 
   1   7   6     1091.83      904.41     44.28 o 
   2   7   6     2451.19     2616.62     59.04 o 
   3   7   6      272.59      378.40     49.65 o 
   4   7   6      145.87      154.31     36.23 o 
   5   7   6      926.48      917.83     46.96 o 
   6   7   6      694.94      697.76     41.60 o 
   7   7   6       28.57       80.51     38.91 o 
   8   7   6       46.73       87.22     34.89 o 
   9   7   6      183.98      178.47     41.60 o 
  10   7   6       10.76      -24.15     40.26 o 
  11   7   6       14.92       17.44     44.28 o 
  12   7   6        7.96       63.07     42.94 o 
  13   7   6      463.06      460.26     46.96 o 
  14   7   6       55.34       55.02     41.60 o 
 -16   8   6        2.06       25.08     24.34 o 
 -15   8   6       14.62       69.78     45.62 o 
 -14   8   6      577.35      582.77     32.46 o 
 -13   8   6        3.47       -2.68     44.28 o 
 -12   8   6       41.17        9.59     22.13 o 
 -11   8   6      110.01      108.69     40.26 o 
 -10   8   6     2084.01     2053.73     37.62 o 
  -9   8   6        9.59       22.81     37.57 o 
  -8   8   6     2617.84     3138.13     42.05 o 
  -7   8   6       13.06       21.47     49.65 o 
  -6   8   6      752.60      871.95     25.08 o 
  -5   8   6      117.68      140.89     37.57 o 
  -4   8   6     2164.71     2367.24     41.31 o 
  -3   8   6       76.95      123.45     37.57 o 
  -2   8   6     7090.48     7397.55     75.24 o 
  -1   8   6      376.69      394.51     44.28 o 
   0   8   6      488.80      455.15     25.82 o 
   1   8   6      523.49      606.52     46.96 o 
   2   8   6     1485.34     1612.59     37.62 o 
   3   8   6        5.57       32.20     36.23 o 
   4   8   6      868.41      880.80     29.51 o 
   5   8   6      176.37      155.66     34.89 o 
   6   8   6       32.11       36.88     21.39 o 
   7   8   6      305.53      279.11     38.91 o 
   8   8   6      213.00      331.96     20.66 o 
   9   8   6       29.67       25.50     36.23 o 
  10   8   6        1.42      -18.44     22.87 o 
  11   8   6      170.11       55.02     38.91 o 
  12   8   6      769.08      695.64     27.29 o 
  13   8   6       15.90       45.62     38.91 o 
 -14   9   6        0.78       36.23     46.96 o 
 -13   9   6        9.92       -6.71     34.89 o 
 -12   9   6       86.69       92.59     40.26 o 
 -11   9   6      519.19      491.12     40.26 o 
 -10   9   6      166.49      226.77     40.26 o 
  -9   9   6      359.35      369.01     53.67 o 
  -8   9   6       28.98       48.31     41.60 o 
  -7   9   6      164.51      152.97     44.28 o 
  -6   9   6      708.57      613.23     45.62 o 
  -5   9   6      616.50      740.70     46.96 o 
  -4   9   6      868.98      990.29     53.67 o 
  -3   9   6       23.81       61.73     40.26 o 
  -2   9   6        1.34       14.76     41.60 o 
  -1   9   6       84.60       83.19     41.60 o 
   0   9   6      542.50      516.61     45.62 o 
   1   9   6      139.55      213.35     41.60 o 
   2   9   6      722.81      638.72     45.62 o 
   3   9   6       16.79        5.37     41.60 o 
   4   9   6       88.73      131.50     38.91 o 
   5   9   6      178.40      118.08     38.91 o 
   6   9   6      202.91      142.24     55.02 o 
   7   9   6       36.60       92.59     40.26 o 
   8   9   6       17.47       83.19     48.31 o 
   9   9   6        5.49       14.76     40.26 o 
  10   9   6       44.23       24.15     36.23 o 
  11   9   6      469.45      458.91     41.60 o 
 -11  10   6      252.52      250.81     31.72 o 
 -10  10   6        8.36       49.65     42.94 o 
  -9  10   6      382.37      451.47     25.08 o 
  -8  10   6       17.17       67.09     38.91 o 
  -7  10   6      249.63      369.58     25.82 o 
  -6  10   6        0.24       26.84     42.94 o 
  -5  10   6        5.01        8.85     20.66 o 
  -4  10   6       40.50       38.91     42.94 o 
  -3  10   6      214.81      278.11     24.34 o 
  -2  10   6       23.61      -14.76     48.31 o 
  -1  10   6       24.23       28.03     25.82 o 
   0  10   6        1.69       -2.68     48.31 o 
   1  10   6      427.61      425.65     27.29 o 
   2  10   6       13.14       67.09     40.26 o 
   3  10   6      295.10      382.86     26.56 o 
   4  10   6       26.68       49.65     48.31 o 
   5  10   6        7.79       26.56     23.61 o 
   6  10   6      183.44      127.48     38.91 o 
   7  10   6      619.66      545.89     27.29 o 
   8  10   6        1.34       41.60     52.33 o 
  -7  11   6       58.86       46.96     41.60 o 
  -6  11   6       90.04      123.45     37.57 o 
  -5  11   6       16.33       -9.39     45.62 o 
  -4  11   6       37.72       40.26     46.96 o 
  -3  11   6        7.55       29.52     45.62 o 
  -2  11   6      440.78      285.82     42.94 o 
  -1  11   6       11.53       12.08     42.94 o 
   0  11   6      180.86      190.54     42.94 o 
   1  11   6       39.25       99.30     40.26 o 
   2  11   6       11.69       45.62     38.91 o 
   3  11   6        6.27       32.20     38.91 o 
 -22   1   7      161.69       89.90     33.55 o 
 -21   1   7        3.84       13.42     33.55 o 
 -20   1   7      893.20      835.98     38.91 o 
 -19   1   7      648.10      715.21     37.57 o 
 -18   1   7      591.98      583.71     37.57 o 
 -17   1   7      282.38      281.79     36.23 o 
 -16   1   7      283.60      338.15     33.55 o 
 -15   1   7     2608.97     2893.04     61.73 o 
 -14   1   7     9830.15    10080.01    157.00 o 
 -13   1   7      910.57      794.38     33.55 o 
 -12   1   7     4085.22     3754.51     69.78 o 
 -11   1   7     3728.54     3302.30     81.85 o 
 -10   1   7     2595.53     2247.61     59.04 o 
  -9   1   7     8812.94     6769.66    116.74 o 
  -8   1   7     3811.40     3495.53     72.46 o 
  -7   1   7       21.30       69.78     34.89 o 
  -6   1   7       90.73       75.14     32.20 o 
  -5   1   7     7958.63     7872.66    110.03 o 
  -4   1   7     1405.29     1529.71     76.49 o 
  -3   1   7      906.08      585.05     38.91 o 
  -2   1   7     2639.56     3213.74     56.36 o 
  -1   1   7       31.67       45.62     34.89 o 
   0   1   7    10523.05    12863.02    144.92 o 
   1   1   7     2131.87     1559.24     50.99 o 
   2   1   7     3411.38     3831.00     93.93 o 
   3   1   7        0.93       55.02     29.52 o 
   4   1   7     8613.27     9370.17    114.06 o 
   5   1   7     1941.24     1897.38     49.65 o 
   6   1   7     8030.89     9001.16    111.37 o 
   7   1   7       12.90       50.99     34.89 o 
   8   1   7      593.26      763.52     42.94 o 
   9   1   7     1048.12     1266.71     44.28 o 
  10   1   7      157.47      177.12     33.55 o 
  11   1   7      905.96     1229.14     46.96 o 
  12   1   7     3202.64     3534.45     59.04 o 
  13   1   7        5.57       57.70     34.89 o 
  14   1   7      788.95      696.42     46.96 o 
  15   1   7      593.72      763.52     42.94 o 
  16   1   7      422.84      340.83     41.60 o 
  17   1   7      386.16      444.15     40.26 o 
  18   1   7      152.71      166.39     41.60 o 
 -22   2   7      209.08      324.73     38.91 o 
 -21   2   7       40.32       45.62     34.89 o 
 -20   2   7      308.77      426.71     37.57 o 
 -19   2   7       38.19       29.52     36.23 o 
 -18   2   7     2451.97     3812.21     53.67 o 
 -17   2   7      242.37      183.83     32.20 o 
 -16   2   7      245.79      359.62     33.55 o 
 -15   2   7      206.91      224.09     37.57 o 
 -14   2   7     3698.57     5684.10     53.67 o 
 -13   2   7      131.59      139.55     34.89 o 
 -12   2   7     2143.62     3409.65     45.62 o 
 -11   2   7       10.81       46.96     33.55 o 
 -10   2   7     3569.83     6573.75     55.02 o 
  -9   2   7       54.62       68.43     34.89 o 
  -8   2   7       21.39        2.68     36.23 o 
  -7   2   7       30.35       85.88     40.26 o 
  -6   2   7     3292.11     6430.17     59.04 o 
  -5   2   7      204.92      205.30     38.91 o 
  -4   2   7     1802.70     3304.99     57.70 o 
  -3   2   7      214.31      123.45     38.91 o 
  -2   2   7     1498.35     2757.51     49.65 o 
  -1   2   7      384.13      401.21     38.91 o 
   0   2   7      738.40     1516.30     38.91 o 
   1   2   7      204.09      191.89     34.89 o 
   2   2   7     3154.89     6071.89     67.09 o 
   3   2   7       54.64       76.49     32.20 o 
   4   2   7       44.65      144.92     33.55 o 
   5   2   7      523.39      503.20     36.23 o 
   6   2   7      312.42      852.08     37.57 o 
   7   2   7       61.88       46.96     33.55 o 
   8   2   7     1742.40     2923.90     48.31 o 
   9   2   7       20.34       56.36     37.57 o 
  10   2   7     1667.91     2558.92     44.28 o 
  11   2   7      188.81      144.92     36.23 o 
  12   2   7       30.58       85.88     34.89 o 
  13   2   7      103.06      108.69     37.57 o 
  14   2   7        0.57        6.71     36.23 o 
  15   2   7      311.28      205.30     36.23 o 
  16   2   7      568.25     1006.39     48.31 o 
  17   2   7       19.73       16.10     34.89 o 
  18   2   7       30.02       48.31     34.89 o 
 -22   3   7      245.58      207.99     40.26 o 
 -21   3   7      133.42       88.56     38.91 o 
 -20   3   7        8.12       20.13     40.26 o 
 -19   3   7     2025.07     2228.82     55.02 o 
 -18   3   7      151.47      230.80     40.26 o 
 -17   3   7      112.76       93.93     36.23 o 
 -16   3   7     1548.90     1348.56     45.62 o 
 -15   3   7     1392.24     1673.29     45.62 o 
 -14   3   7       19.16      -29.52     38.91 o 
 -13   3   7       27.65       71.12     34.89 o 
 -12   3   7     1878.42     1693.42     48.31 o 
 -11   3   7     2395.74     2383.13     52.33 o 
 -10   3   7     1711.45     1576.68     44.28 o 
  -9   3   7     6385.44     7326.53     75.14 o 
  -8   3   7     1275.86     1289.52     49.65 o 
  -7   3   7      193.56      279.11     36.23 o 
  -6   3   7     3924.64     3580.07     65.75 o 
  -5   3   7    22476.86    20370.70    292.52 o 
  -4   3   7     4580.39     3946.39     92.59 o 
  -3   3   7     7108.71     7005.82    118.08 o 
  -2   3   7      116.58      217.38     38.91 o 
  -1   3   7     3459.05     4037.64     72.46 o 
   0   3   7     5696.40     6346.97     67.09 o 
   1   3   7     8359.96     8134.32    124.79 o 
   2   3   7     1473.51     1422.37     46.96 o 
   3   3   7      406.72      234.82     30.86 o 
   4   3   7     2193.05     2189.91     46.96 o 
   5   3   7      641.87      751.44     37.57 o 
   6   3   7     3548.45     3682.05     63.07 o 
   7   3   7      781.39      834.63     36.23 o 
   8   3   7        2.32       14.76     36.23 o 
   9   3   7        4.85       65.75     33.55 o 
  10   3   7     3173.16     3296.94     72.46 o 
  11   3   7     1160.51     1217.06     49.65 o 
  12   3   7        7.19       -9.39     37.57 o 
  13   3   7       94.55      134.19     37.57 o 
  14   3   7     1515.09     1430.42     50.99 o 
  15   3   7      638.22      585.05     41.60 o 
  16   3   7      104.54      107.35     38.91 o 
  17   3   7      451.01      366.33     46.96 o 
 -21   4   7      595.39      844.03     42.94 o 
 -20   4   7        8.12      -41.60     41.60 o 
 -19   4   7     2734.47     3990.68     65.75 o 
 -18   4   7       20.79       63.07     40.26 o 
 -17   4   7      528.92      931.25     40.26 o 
 -16   4   7        4.13       20.13     34.89 o 
 -15   4   7      927.51     1423.71     49.65 o 
 -14   4   7       86.71      108.69     38.91 o 
 -13   4   7       82.96      138.21     37.57 o 
 -12   4   7      195.62      162.36     40.26 o 
 -11   4   7      180.99      403.90     38.91 o 
 -10   4   7      239.64      279.11     37.57 o 
  -9   4   7      777.84     1559.24     41.60 o 
  -8   4   7      450.17      473.67     37.57 o 
  -7   4   7        2.84       41.60     36.23 o 
  -6   4   7      633.53      622.62     41.60 o 
  -5   4   7     1606.77     1901.41     44.28 o 
  -4   4   7      114.24      136.87     40.26 o 
  -3   4   7     1452.08     2008.76     41.60 o 
  -2   4   7       33.97       30.86     34.89 o 
  -1   4   7     2909.85     4721.99     60.38 o 
   0   4   7      111.93      135.53     44.28 o 
   1   4   7    10208.29    17134.14    144.92 o 
   2   4   7      106.86      119.43     32.20 o 
   3   4   7      230.92      316.68     34.89 o 
   4   4   7        7.07       37.57     33.55 o 
   5   4   7      732.36     1121.79     36.23 o 
   6   4   7       19.77       22.81     36.23 o 
   7   4   7     2131.46     3358.66     53.67 o 
   8   4   7      148.82      108.69     37.57 o 
   9   4   7     4347.41     7886.08    131.50 o 
  10   4   7        2.91       93.93     36.23 o 
  11   4   7        5.13       26.84     40.26 o 
  12   4   7       39.26       32.20     38.91 o 
  13   4   7      540.41      979.55     45.62 o 
  14   4   7      132.05      118.08     36.23 o 
  15   4   7       47.34      142.24     45.62 o 
  16   4   7      202.01      154.31     36.23 o 
  17   4   7       98.13      264.35     41.60 o 
 -20   5   7      419.09      450.86     41.60 o 
 -19   5   7      324.83      346.20     41.60 o 
 -18   5   7     1637.34     1626.33     59.04 o 
 -17   5   7      545.16      538.08     44.28 o 
 -16   5   7      668.39      868.18     50.99 o 
 -15   5   7     2165.67     2063.77     64.41 o 
 -14   5   7     3082.25     3184.22     72.46 o 
 -13   5   7      669.90      695.08     42.94 o 
 -12   5   7      298.94      324.73     37.57 o 
 -11   5   7      484.37      563.58     42.94 o 
 -10   5   7     1982.43     2034.25     57.70 o 
  -9   5   7     1368.65     1387.48     48.31 o 
  -8   5   7     4363.33     4558.28     93.93 o 
  -7   5   7      217.18      221.41     38.91 o 
  -6   5   7      516.92      564.92     36.23 o 
  -5   5   7      462.79      421.34     34.89 o 
  -4   5   7     3843.08     4060.45     64.41 o 
  -3   5   7       29.05      124.79     38.91 o 
  -2   5   7     1430.99     1188.88     49.65 o 
  -1   5   7     2333.80     2112.08     56.36 o 
   0   5   7      967.97      913.80     45.62 o 
   1   5   7     2235.84     2350.93     68.43 o 
   2   5   7     2167.45     2059.75     50.99 o 
   3   5   7      415.10      363.64     36.23 o 
   4   5   7      386.52      417.32     37.57 o 
   5   5   7     4710.91     4444.22     77.83 o 
   6   5   7     1391.16     1407.61     52.33 o 
   7   5   7      855.26      797.06     53.67 o 
   8   5   7        5.26       -5.37     38.91 o 
   9   5   7       19.70       -6.71     37.57 o 
  10   5   7     1332.98     1777.96     52.33 o 
  11   5   7      634.16      540.77     46.96 o 
  12   5   7      215.20      206.65     37.57 o 
  13   5   7      812.13      618.60     52.33 o 
  14   5   7        2.50       30.86     45.62 o 
  15   5   7      132.34      202.62     48.31 o 
  16   5   7       27.05       46.96     42.94 o 
 -19   6   7       32.78       80.51     44.28 o 
 -18   6   7       42.37      111.37     45.62 o 
 -17   6   7       53.00       61.73     37.57 o 
 -16   6   7      956.41     1293.55     50.99 o 
 -15   6   7      177.81      214.70     45.62 o 
 -14   6   7       13.95        4.03     40.26 o 
 -13   6   7       23.10       30.86     45.62 o 
 -12   6   7     2844.48     4774.32     85.88 o 
 -11   6   7     1038.44     1277.45     56.36 o 
 -10   6   7     1509.41     2109.40     53.67 o 
  -9   6   7       20.47       30.86     36.23 o 
  -8   6   7      229.80      328.75     38.91 o 
  -7   6   7      346.87      387.80     38.91 o 
  -6   6   7      117.74      150.29     34.89 o 
  -5   6   7      126.85      142.24     38.91 o 
  -4   6   7     1070.21     1713.55     49.65 o 
  -3   6   7      121.92      150.29     36.23 o 
  -2   6   7      567.63     1215.72     44.28 o 
  -1   6   7      312.93      296.55     37.57 o 
   0   6   7       61.70      229.46     40.26 o 
   1   6   7       42.43       21.47     37.57 o 
   2   6   7        6.13       65.75     44.28 o 
   3   6   7      558.80      483.07     40.26 o 
   4   6   7      662.66      939.30     41.60 o 
   5   6   7      338.42      323.39     33.55 o 
   6   6   7      230.08      248.24     36.23 o 
   7   6   7        0.68       12.08     36.23 o 
   8   6   7       15.45      128.82     37.57 o 
   9   6   7       90.16       79.17     41.60 o 
  10   6   7      921.69     1426.39     49.65 o 
  11   6   7      221.24      199.94     41.60 o 
  12   6   7     2002.84     3390.87     77.83 o 
  13   6   7       22.73      112.72     45.62 o 
  14   6   7        5.43      103.32     46.96 o 
  15   6   7       15.11       34.89     38.91 o 
 -18   7   7        5.33       83.19     46.96 o 
 -17   7   7      427.12      445.50     45.62 o 
 -16   7   7       19.22       12.08     46.96 o 
 -15   7   7     2021.93     2294.57     57.70 o 
 -14   7   7        8.52        5.37     45.62 o 
 -13   7   7     5343.53     5657.26     84.54 o 
 -12   7   7      286.64      304.60     41.60 o 
 -11   7   7       43.36       50.99     41.60 o 
 -10   7   7      394.33      444.15     37.57 o 
  -9   7   7     2801.60     3373.42     89.90 o 
  -8   7   7       12.43       34.89     44.28 o 
  -7   7   7      518.24      602.49     45.62 o 
  -6   7   7      749.11      783.64     42.94 o 
  -5   7   7      465.96      536.74     40.26 o 
  -4   7   7     1603.00     2011.44     84.54 o 
  -3   7   7     1871.21     1716.23     45.62 o 
  -2   7   7        4.01       48.31     37.57 o 
  -1   7   7      132.14      128.82     41.60 o 
   0   7   7      509.00      585.05     42.94 o 
   1   7   7     4200.93     4268.44     99.30 o 
   2   7   7      163.14      163.71     44.28 o 
   3   7   7     1645.52     1724.28     69.78 o 
   4   7   7      542.70      674.95     41.60 o 
   5   7   7     1712.46     1737.70     53.67 o 
   6   7   7       49.66       37.57     36.23 o 
   7   7   7      447.64      411.95     41.60 o 
   8   7   7     1166.54     1378.08     57.70 o 
   9   7   7       37.24      -16.10     42.94 o 
  10   7   7      557.82      611.89     42.94 o 
  11   7   7       52.89       25.50     38.91 o 
  12   7   7        1.73       36.23     46.96 o 
  13   7   7      358.66      311.31     40.26 o 
  14   7   7      852.05      579.68     46.96 o 
 -16   8   7      174.15      178.47     48.31 o 
 -15   8   7       26.09      107.35     46.96 o 
 -14   8   7        6.72      -33.55     53.67 o 
 -13   8   7       73.02      116.74     46.96 o 
 -12   8   7      192.18      201.28     45.62 o 
 -11   8   7      922.55     1206.33     49.65 o 
 -10   8   7       25.07       57.70     41.60 o 
  -9   8   7     1100.04     1867.86     52.33 o 
  -8   8   7       58.00      143.58     46.96 o 
  -7   8   7      604.03      873.55     41.60 o 
  -6   8   7      413.94      437.44     40.26 o 
  -5   8   7      663.58      959.43     44.28 o 
  -4   8   7       40.94       92.59     41.60 o 
  -3   8   7       22.85       37.57     36.23 o 
  -2   8   7      476.13      466.97     50.99 o 
  -1   8   7       33.27      154.31     48.31 o 
   0   8   7      309.86      373.04     52.33 o 
   1   8   7      212.38      473.67     42.94 o 
   2   8   7       38.70       77.83     41.60 o 
   3   8   7        1.63       28.18     40.26 o 
   4   8   7      213.84      179.81     40.26 o 
   5   8   7        9.43       30.86     34.89 o 
   6   8   7       70.44      128.82     37.57 o 
   7   8   7        5.64       33.55     34.89 o 
   8   8   7        0.79       30.86     41.60 o 
   9   8   7      620.82      889.65     40.26 o 
  10   8   7        7.18      -37.57     37.57 o 
  11   8   7      268.03      311.31     46.96 o 
  12   8   7        0.17       44.28     36.23 o 
 -14   9   7       98.46      138.21     40.26 o 
 -13   9   7       80.33      151.63     40.26 o 
 -12   9   7      129.84      134.19     41.60 o 
 -11   9   7       62.13      134.19     41.60 o 
 -10   9   7     1631.30     2081.22     71.12 o 
  -9   9   7      127.42      103.32     45.62 o 
  -8   9   7      546.04      727.29     42.94 o 
  -7   9   7      157.04      197.25     36.23 o 
  -6   9   7     1149.21     1356.62     49.65 o 
  -5   9   7      707.25      649.46     45.62 o 
  -4   9   7     5321.69     5866.59    205.30 o 
  -3   9   7      121.72      134.19     36.23 o 
  -2   9   7     1763.41     1886.65     76.49 o 
  -1   9   7      695.75      717.89     42.94 o 
   0   9   7      524.17      770.22     46.96 o 
   1   9   7      303.56      260.32     44.28 o 
   2   9   7     2656.92     2307.99     83.19 o 
   3   9   7       43.90       64.41     41.60 o 
   4   9   7      336.58      246.90     38.91 o 
   5   9   7      386.07      320.70     36.23 o 
   6   9   7       59.19       88.56     50.99 o 
   7   9   7      328.10      197.25     42.94 o 
   8   9   7       16.25       26.84     41.60 o 
   9   9   7       90.92       40.26     38.91 o 
  10   9   7       53.67       25.50     38.91 o 
 -11  10   7      339.77      340.83     52.33 o 
 -10  10   7        9.97       71.12     45.62 o 
  -9  10   7       48.01       63.07     40.26 o 
  -8  10   7       33.29      115.40     46.96 o 
  -7  10   7      102.36      147.60     37.57 o 
  -6  10   7      130.92      146.26     38.91 o 
  -5  10   7      281.14      246.90     38.91 o 
  -4  10   7      137.77      165.05     45.62 o 
  -3  10   7       53.19       59.04     44.28 o 
  -2  10   7      110.09       91.25     42.94 o 
  -1  10   7       47.78      123.45     42.94 o 
   0  10   7     1933.32     2817.90     69.78 o 
   1  10   7       22.57       32.20     44.28 o 
   2  10   7      623.59      817.19     44.28 o 
   3  10   7       22.63       33.55     40.26 o 
   4  10   7      100.84      124.79     48.31 o 
   5  10   7       23.70       65.75     38.91 o 
   6  10   7      887.88      966.14     48.31 o 
   7  10   7       28.89       17.44     33.55 o 
  -6  11   7       33.19       84.54     37.57 o 
  -5  11   7      172.23      186.52     44.28 o 
  -4  11   7       20.97       17.44     40.26 o 
  -3  11   7      150.88      134.19     45.62 o 
  -2  11   7      114.61      139.55     44.28 o 
  -1  11   7       26.36       24.15     48.31 o 
   0  11   7      172.12       95.27     40.26 o 
   1  11   7       89.73       92.59     38.91 o 
   2  11   7        1.35      -26.84     56.36 o 
 -22   0   8      777.41      585.73     33.20 o 
 -21   0   8       81.48      136.87     48.31 o 
 -20   0   8     1712.30     1676.77     36.88 o 
 -19   0   8        5.08       13.42     49.65 o 
 -18   0   8     4944.85     3931.15     60.49 o 
 -17   0   8        5.64       63.07     44.28 o 
 -16   0   8     7787.24     7299.43     64.18 o 
 -15   0   8        0.21        0.00     44.28 o 
 -14   0   8     1445.70     1633.98     30.98 o 
 -13   0   8      655.57      526.01     45.62 o 
 -12   0   8     6790.86     6202.49     92.21 o 
 -11   0   8      601.30      579.68     42.94 o 
 -10   0   8    23394.12    21163.57    136.47 o 
  -9   0   8     1451.74     1415.66     57.70 o 
  -8   0   8      190.28      503.10     32.46 o 
  -7   0   8     1768.03     1481.41     80.51 o 
  -6   0   8    11119.16    11142.80     73.77 o 
  -5   0   8        7.19      103.32     48.31 o 
  -4   0   8     6657.64     5622.67     59.75 o 
  -3   0   8     3276.68     2974.89    100.64 o 
  -2   0   8     3129.14     3762.95     47.21 o 
  -1   0   8       32.57       99.30     55.02 o 
   0   0   8      344.02      292.12     28.03 o 
   1   0   8     2368.39     2764.22     76.49 o 
   2   0   8      388.57      644.00     28.77 o 
   3   0   8     1765.18     1140.58     50.99 o 
   4   0   8      105.49      120.24     25.08 o 
   5   0   8      102.49       95.27     44.28 o 
   6   0   8     3286.25     2771.50     35.41 o 
   7   0   8     5380.09     4310.04     89.90 o 
   8   0   8     4462.05     4384.82     67.13 o 
   9   0   8     5590.89     5418.41    146.26 o 
  10   0   8     5135.84     5385.13     55.33 o 
  11   0   8      493.11      395.85     42.94 o 
  12   0   8       58.78       72.29     30.25 o 
  13   0   8     3606.16     3487.48    104.66 o 
  14   0   8      203.43      239.75     30.98 o 
  15   0   8      602.89      752.78     60.38 o 
  16   0   8      602.50      693.43     33.20 o 
  17   0   8       32.70       20.13     52.33 o 
  18   0   8       13.58       86.31     81.88 o 
 -22   1   8       76.90       24.15     32.20 o 
 -21   1   8      155.34      229.46     40.26 o 
 -20   1   8      496.50      395.85     33.55 o 
 -19   1   8      205.55      191.89     40.26 o 
 -18   1   8     2994.67     2752.14     69.78 o 
 -17   1   8     1197.15     1139.23     40.26 o 
 -16   1   8      229.58      189.20     33.55 o 
 -15   1   8       56.35       95.27     34.89 o 
 -14   1   8     9822.90     9429.21    127.48 o 
 -13   1   8     2749.70     2723.97     49.65 o 
 -12   1   8     8785.74     7986.72    151.63 o 
 -11   1   8     1533.35     1599.49     45.62 o 
 -10   1   8     1215.28     1268.05     53.67 o 
  -9   1   8     1611.07     1578.02     56.36 o 
  -8   1   8     5255.36     5076.24     88.56 o 
  -7   1   8     5796.34     5154.06    112.72 o 
  -6   1   8    12016.27    11939.82    112.72 o 
  -5   1   8      384.82      491.12     36.23 o 
  -4   1   8      188.48      194.57     37.57 o 
  -3   1   8     3544.18     3456.62     59.04 o 
  -2   1   8       55.95       81.85     33.55 o 
  -1   1   8     4757.66     4857.51     89.90 o 
   0   1   8       95.01      166.39     32.20 o 
   1   1   8      140.66      246.90     36.23 o 
   2   1   8     1403.29     1480.07     44.28 o 
   3   1   8     9194.97     9380.91    104.66 o 
   4   1   8      450.59      450.86     38.91 o 
   5   1   8     2447.94     2674.32     53.67 o 
   6   1   8        4.27       79.17     30.86 o 
   7   1   8      125.08      107.35     30.86 o 
   8   1   8     4280.04     4048.38     64.41 o 
   9   1   8     2000.96     2227.48     59.04 o 
  10   1   8     5429.86     5312.40     99.30 o 
  11   1   8     1864.26     2316.04     53.67 o 
  12   1   8      689.95      519.30     40.26 o 
  13   1   8       59.97       52.33     37.57 o 
  14   1   8     1586.38     1704.16     55.02 o 
  15   1   8      401.20      422.68     36.23 o 
  16   1   8      293.29      319.36     38.91 o 
  17   1   8       30.31        9.39     37.57 o 
  18   1   8       73.20      131.50     85.88 o 
 -22   2   8        0.07      -18.79     34.89 o 
 -21   2   8     4904.19     4104.50     38.36 o 
 -20   2   8        0.04       25.50     40.26 o 
 -19   2   8     2798.74     2162.90     25.08 o 
 -18   2   8       35.43       56.36     36.23 o 
 -17   2   8     1438.47     1370.63     26.56 o 
 -16   2   8        2.08       38.91     33.55 o 
 -15   2   8     8773.71     7972.94     49.43 o 
 -14   2   8       93.15      112.72     40.26 o 
 -13   2   8       29.54       20.66     18.44 o 
 -12   2   8       96.36       95.27     37.57 o 
 -11   2   8     9838.28     8771.12     45.74 o 
 -10   2   8       22.73       49.65     33.55 o 
  -9   2   8     1973.21     1798.49     24.34 o 
  -8   2   8      808.52      713.87     38.91 o 
  -7   2   8     4121.34     3578.53     32.46 o 
  -6   2   8      634.98      540.77     34.89 o 
  -5   2   8    33662.00    29913.30    138.69 o 
  -4   2   8     1544.63     1276.10     53.67 o 
  -3   2   8    10611.81     9618.73     63.44 o 
  -2   2   8     6982.83     5846.46    151.63 o 
  -1   2   8    30976.08    29613.79    297.29 o 
   0   2   8       70.23      346.20     36.23 o 
   1   2   8    29542.23    28448.25    126.88 o 
   2   2   8     3255.87     3024.54     69.78 o 
   3   2   8      885.30      811.46     21.39 o 
   4   2   8     3613.82     3044.67     56.36 o 
   5   2   8     3628.25     3739.35     33.20 o 
   6   2   8       58.99      110.03     32.20 o 
   7   2   8     7251.89     6729.94     48.69 o 
   8   2   8     2058.99     1894.70     50.99 o 
   9   2   8       49.31      133.52     21.39 o 
  10   2   8      177.22      152.97     36.23 o 
  11   2   8     2731.07     2831.99     33.93 o 
  12   2   8      821.95      794.38     44.28 o 
  13   2   8       21.44       25.82     19.92 o 
  14   2   8      282.66      403.90     42.94 o 
  15   2   8     1210.11     1093.26     26.56 o 
  16   2   8      145.53       12.08     34.89 o 
  17   2   8      281.46      336.39     22.87 o 
 -22   3   8      782.92      610.54     42.94 o 
 -21   3   8     1066.22      778.28     41.60 o 
 -20   3   8       22.24       87.22     38.91 o 
 -19   3   8      287.23      316.68     41.60 o 
 -18   3   8      948.07      927.22     50.99 o 
 -17   3   8      374.96      351.57     38.91 o 
 -16   3   8       17.76       10.73     36.23 o 
 -15   3   8        0.29       34.89     34.89 o 
 -14   3   8      634.55      638.72     36.23 o 
 -13   3   8      434.66      539.43     38.91 o 
 -12   3   8      475.35      528.69     34.89 o 
 -11   3   8       17.90       50.99     32.20 o 
 -10   3   8      484.14      437.44     37.57 o 
  -9   3   8      558.60      601.15     45.62 o 
  -8   3   8     5167.92     4862.88     96.61 o 
  -7   3   8     2920.98     2333.49     55.02 o 
  -6   3   8     2361.72     2831.31     53.67 o 
  -5   3   8      428.07      674.95     50.99 o 
  -4   3   8      246.16      163.71     48.31 o 
  -3   3   8     7751.90     7260.78    104.66 o 
  -2   3   8     5384.73     4747.48     72.46 o 
  -1   3   8     4347.57     4556.94     95.27 o 
   0   3   8     2997.00     3985.31     87.22 o 
   1   3   8      697.13      998.34     40.26 o 
   2   3   8      186.89      132.84     29.52 o 
   3   3   8     2288.49     2403.26     64.41 o 
   4   3   8     2500.48     2765.56     63.07 o 
   5   3   8     6524.10     6942.76     73.80 o 
   6   3   8      186.81      230.80     36.23 o 
   7   3   8      287.66      322.05     33.55 o 
   8   3   8      373.79      554.19     38.91 o 
   9   3   8      454.63      465.62     34.89 o 
  10   3   8       17.20       83.19     37.57 o 
  11   3   8      289.53      360.96     41.60 o 
  12   3   8     1015.05     1213.04     46.96 o 
  13   3   8      122.41      104.66     38.91 o 
  14   3   8      161.23      210.67     41.60 o 
  15   3   8       64.72      147.60     40.26 o 
  16   3   8       35.38      107.35     40.26 o 
  17   3   8      283.46      189.20     36.23 o 
 -21   4   8       36.29      -18.79     40.26 o 
 -20   4   8     2528.71     2338.47     36.15 o 
 -19   4   8        8.19       63.07     38.91 o 
 -18   4   8      546.95      494.25     23.61 o 
 -17   4   8      275.98      232.14     40.26 o 
 -16   4   8     7586.12     7005.83     59.75 o 
 -15   4   8      104.87      115.40     36.23 o 
 -14   4   8     8101.05     7879.26     67.13 o 
 -13   4   8      592.81      507.22     38.91 o 
 -12   4   8     3801.45     3593.28     34.67 o 
 -11   4   8       72.11      131.50     40.26 o 
 -10   4   8     9778.83     9697.66     69.34 o 
  -9   4   8      172.88      135.53     37.57 o 
  -8   4   8     1223.10     1205.38     24.34 o 
  -7   4   8     1654.53     1497.51     48.31 o 
  -6   4   8     7501.61     6946.82     44.26 o 
  -5   4   8      199.16      297.89     34.89 o 
  -4   4   8    16784.05    15904.58     93.69 o 
  -3   4   8     2291.12     2399.24     55.02 o 
  -2   4   8     1163.96     1118.34     23.61 o 
  -1   4   8     2166.75     2337.51     59.04 o 
   0   4   8    20610.45    19701.47    126.14 o 
   1   4   8      341.42      577.00     38.91 o 
   2   4   8      960.05      773.10     20.66 o 
   3   4   8     1724.77     1684.03     48.31 o 
   4   4   8     1519.27     1693.00     25.82 o 
   5   4   8      415.36      532.72     40.26 o 
   6   4   8     1552.86     1541.77     28.03 o 
   7   4   8      386.38      406.58     38.91 o 
   8   4   8     2517.78     2244.79     43.52 o 
   9   4   8      671.22      727.29     40.26 o 
  10   4   8      591.26      730.31     22.13 o 
  11   4   8       32.74       17.44     38.91 o 
  12   4   8     1961.42     1920.21     33.93 o 
  13   4   8      501.89      546.13     40.26 o 
  14   4   8       11.16       14.02     20.66 o 
  15   4   8      148.96      159.68     41.60 o 
  16   4   8      182.43      204.34     21.39 o 
 -20   5   8      122.29      110.03     46.96 o 
 -19   5   8     1434.71     1427.73     56.36 o 
 -18   5   8      959.87      801.09     48.31 o 
 -17   5   8      416.87      399.87     40.26 o 
 -16   5   8       41.47       77.83     44.28 o 
 -15   5   8     5440.57     5155.41    217.38 o 
 -14   5   8      230.24      308.63     42.94 o 
 -13   5   8     7076.01     7360.07    146.26 o 
 -12   5   8     1595.38     1535.08     42.94 o 
 -11   5   8      966.69     1141.92     44.28 o 
 -10   5   8      179.01      268.37     41.60 o 
  -9   5   8      349.14      352.91     45.62 o 
  -8   5   8      957.56      907.09     41.60 o 
  -7   5   8     6540.81     7639.18    148.95 o 
  -6   5   8     1646.87     1842.37     52.33 o 
  -5   5   8     1855.79     2201.98     68.43 o 
  -4   5   8       15.48       34.89     37.57 o 
  -3   5   8      233.56      228.12     36.23 o 
  -2   5   8     2683.66     2575.02     59.04 o 
  -1   5   8      175.93      285.82     36.23 o 
   0   5   8     1062.78      950.03     44.28 o 
   1   5   8     1493.37     1450.55     56.36 o 
   2   5   8      434.76      551.50     41.60 o 
   3   5   8     1959.42     2035.59     49.65 o 
   4   5   8     2807.47     3376.11     67.09 o 
   5   5   8      414.10      355.59     36.23 o 
   6   5   8      165.06      257.64     33.55 o 
   7   5   8     2724.86     2223.45     52.33 o 
   8   5   8      681.34      727.29     42.94 o 
   9   5   8     2767.72     2922.56     56.36 o 
  10   5   8     1019.81     1337.83     45.62 o 
  11   5   8       70.65      132.84     34.89 o 
  12   5   8      168.65      295.21     41.60 o 
  13   5   8      764.86      762.17     49.65 o 
  14   5   8      638.70      536.74     45.62 o 
  15   5   8      381.49      359.62     50.99 o 
 -19   6   8      477.94      262.62     23.61 o 
 -18   6   8       10.36       36.23     40.26 o 
 -17   6   8     1627.55     1386.86     32.46 o 
 -16   6   8        6.96       55.02     45.62 o 
 -15   6   8      674.68      801.87     27.29 o 
 -14   6   8        0.09      -30.86     45.62 o 
 -13   6   8        8.05       32.46     21.39 o 
 -12   6   8      162.93      179.81     38.91 o 
 -11   6   8     6356.35     6524.86     61.97 o 
 -10   6   8       38.20       46.96     37.57 o 
  -9   6   8     2264.77     2435.85     34.67 o 
  -8   6   8      148.71      157.00     38.91 o 
  -7   6   8     2153.68     2235.94     39.84 o 
  -6   6   8      239.58      218.72     49.65 o 
  -5   6   8     2221.16     2432.90     32.46 o 
  -4   6   8       97.50       96.61     37.57 o 
  -3   6   8      157.57      163.77     23.61 o 
  -2   6   8      705.13      646.77     41.60 o 
  -1   6   8     2526.97     2475.69     42.05 o 
   0   6   8      252.19      359.62     46.96 o 
   1   6   8       87.32      107.70     22.87 o 
   2   6   8     1521.22     1548.50     63.07 o 
   3   6   8     1347.28     1456.94     26.56 o 
   4   6   8      462.27      519.30     38.91 o 
   5   6   8     4109.64     4231.39     49.43 o 
   6   6   8      533.10      526.01     37.57 o 
   7   6   8       82.71      113.60     19.18 o 
   8   6   8     2733.25     2161.73     50.99 o 
   9   6   8     4645.88     4412.86     41.31 o 
  10   6   8      375.96      318.02     48.31 o 
  11   6   8     1163.44     1241.53     37.62 o 
  12   6   8      636.22      422.68     48.31 o 
  13   6   8       17.29       35.41     22.87 o 
  14   6   8      677.06      457.57     48.31 o 
 -18   7   8      166.47      118.08     46.96 o 
 -17   7   8      555.29      555.53     52.33 o 
 -16   7   8      391.31      472.33     55.02 o 
 -15   7   8      199.19      209.33     42.94 o 
 -14   7   8      125.64      131.50     42.94 o 
 -13   7   8     2051.80     2454.25     69.78 o 
 -12   7   8      226.89      271.05     44.28 o 
 -11   7   8      258.76      330.10     42.94 o 
 -10   7   8      154.75      148.95     38.91 o 
  -9   7   8       43.18       46.96     40.26 o 
  -8   7   8     2237.17     2541.47     75.14 o 
  -7   7   8     1619.29     1726.97     80.51 o 
  -6   7   8      217.59      295.21     38.91 o 
  -5   7   8     1260.22     1363.32     55.02 o 
  -4   7   8     2479.88     2489.14     69.78 o 
  -3   7   8      147.62      147.60     37.57 o 
  -2   7   8     1922.62     2117.45     72.46 o 
  -1   7   8     1586.14     1563.26     59.04 o 
   0   7   8      675.51      825.24     46.96 o 
   1   7   8       94.74      159.68     41.60 o 
   2   7   8      452.12      428.05     38.91 o 
   3   7   8      471.72      488.44     46.96 o 
   4   7   8     1039.54      995.66     45.62 o 
   5   7   8       43.62      134.19     32.20 o 
   6   7   8      319.47      277.76     40.26 o 
   7   7   8       92.18       46.96     40.26 o 
   8   7   8      129.09       80.51     37.57 o 
   9   7   8      631.73      601.15     49.65 o 
  10   7   8       69.78       63.07     37.57 o 
  11   7   8        5.64       40.26     41.60 o 
  12   7   8       91.61      136.87     38.91 o 
  13   7   8      607.86      371.69     42.94 o 
 -16   8   8      229.27      289.91     25.82 o 
 -15   8   8       54.50      122.11     45.62 o 
 -14   8   8      517.41      593.84     27.29 o 
 -13   8   8        6.66      -26.84     41.60 o 
 -12   8   8      212.11      340.81     27.29 o 
 -11   8   8       25.07       99.30     44.28 o 
 -10   8   8     1739.24     1848.65     32.46 o 
  -9   8   8       10.84       48.31     45.62 o 
  -8   8   8      128.67      147.54     22.87 o 
  -7   8   8       70.34      124.79     42.94 o 
  -6   8   8     4033.80     3845.57     47.21 o 
  -5   8   8       16.88       56.36     34.89 o 
  -4   8   8     2724.78     2955.18     43.52 o 
  -3   8   8      899.14      759.49     38.91 o 
  -2   8   8     1550.37     1735.05     39.84 o 
  -1   8   8      243.31      409.27     49.65 o 
   0   8   8     5235.78     5426.44     57.54 o 
   1   8   8      237.08      229.46     40.26 o 
   2   8   8      635.95      606.38     26.56 o 
   3   8   8      661.03      564.92     42.94 o 
   4   8   8      254.62      313.52     28.77 o 
   5   8   8      286.11      378.40     38.91 o 
   6   8   8     1829.40     1946.76     36.88 o 
   7   8   8       58.81       36.23     36.23 o 
   8   8   8       65.40       65.65     25.08 o 
   9   8   8      189.87      169.07     38.91 o 
  10   8   8      146.80      168.19     20.66 o 
  11   8   8        8.28       -8.05     41.60 o 
 -14   9   8        7.37       48.31     50.99 o 
 -13   9   8       63.28       95.27     38.91 o 
 -12   9   8      103.70       84.54     38.91 o 
 -11   9   8       64.47       88.56     41.60 o 
 -10   9   8       27.50       52.33     42.94 o 
  -9   9   8      594.15      515.27     41.60 o 
  -8   9   8      156.49      114.06     41.60 o 
  -7   9   8      300.37      348.88     44.28 o 
  -6   9   8       33.42       61.73     38.91 o 
  -5   9   8      193.62      128.82     37.57 o 
  -4   9   8      482.11      277.76     41.60 o 
  -3   9   8      328.29      360.96     48.31 o 
  -2   9   8      913.88      750.10     50.99 o 
  -1   9   8      188.72      236.17     44.28 o 
   0   9   8      480.53      487.09     40.26 o 
   1   9   8        4.64       42.94     37.57 o 
   2   9   8       52.12       48.31     40.26 o 
   3   9   8      296.70      304.60     38.91 o 
   4   9   8      850.16      738.02     46.96 o 
   5   9   8        0.67      -25.50     37.57 o 
   6   9   8      367.87      331.44     53.67 o 
   7   9   8      147.90      115.40     37.57 o 
   8   9   8        3.43      -10.73     38.91 o 
   9   9   8       36.92       48.31     37.57 o 
 -11  10   8     1226.76     1130.88     45.74 o 
 -10  10   8        6.67       67.09     36.23 o 
  -9  10   8      985.40      845.39     28.03 o 
  -8  10   8       43.01       38.91     38.91 o 
  -7  10   8      206.35      168.93     22.13 o 
  -6  10   8      185.14      240.19     42.94 o 
  -5  10   8      946.13      995.88     26.56 o 
  -4  10   8        1.95        5.37     41.60 o 
  -3  10   8      867.43      890.39     28.03 o 
  -2  10   8      232.06      261.66     45.62 o 
  -1  10   8      618.06      736.95     30.25 o 
   0  10   8      110.14      103.32     44.28 o 
   1  10   8      917.85      793.75     28.03 o 
   2  10   8       82.82       77.83     44.28 o 
   3  10   8      600.66      452.20     24.34 o 
   4  10   8      128.86      130.16     42.94 o 
   5  10   8      905.24      694.90     25.08 o 
   6  10   8       14.00       22.81     34.89 o 
  -4  11   8       60.77       18.79     65.75 o 
  -3  11   8        8.34       33.55     41.60 o 
  -2  11   8        5.14      -24.15     46.96 o 
  -1  11   8       45.66       80.51     53.67 o 
 -22   1   9       42.47       83.19     33.55 o 
 -21   1   9      485.09      450.86     36.23 o 
 -20   1   9      149.32       92.59     34.89 o 
 -19   1   9        2.94       18.79     33.55 o 
 -18   1   9     3300.82     3217.77     60.38 o 
 -17   1   9      243.27      261.66     34.89 o 
 -16   1   9      385.65      466.97     33.55 o 
 -15   1   9      278.90      303.26     37.57 o 
 -14   1   9     4363.53     4077.90     71.12 o 
 -13   1   9      275.95      267.03     34.89 o 
 -12   1   9     5796.66     6054.45    161.02 o 
 -11   1   9     2056.66     2262.37     56.36 o 
 -10   1   9     4063.09     3652.53     80.51 o 
  -9   1   9      740.13      764.86     37.57 o 
  -8   1   9     2897.46     3447.22     68.43 o 
  -7   1   9     5616.93     5113.81     76.49 o 
  -6   1   9     5777.89     4966.20     69.78 o 
  -5   1   9       75.01       89.90     36.23 o 
  -4   1   9      831.65      998.34     41.60 o 
  -3   1   9     1721.92     1513.61     42.94 o 
  -2   1   9      365.50      340.83     36.23 o 
  -1   1   9     3666.35     3657.90     56.36 o 
   0   1   9     1494.14     2344.22     53.67 o 
   1   1   9       46.74       53.67     37.57 o 
   2   1   9     6219.09     7302.37     89.90 o 
   3   1   9     5898.91     6294.64     73.80 o 
   4   1   9      825.74     1042.62     45.62 o 
   5   1   9      308.20      334.12     36.23 o 
   6   1   9      749.62      709.84     32.20 o 
   7   1   9     1584.97     1662.56     45.62 o 
   8   1   9     7834.57     7513.04    100.64 o 
   9   1   9      212.72      234.82     34.89 o 
  10   1   9     2487.56     2470.35     56.36 o 
  11   1   9      243.53      246.90     36.23 o 
  12   1   9      888.20      767.54     40.26 o 
  13   1   9      736.03      821.22     42.94 o 
  14   1   9      491.31      403.90     40.26 o 
  15   1   9        4.80      -37.57     37.57 o 
  16   1   9       92.32       44.28     33.55 o 
  17   1   9      246.42      112.72     38.91 o 
 -22   2   9        7.61       32.20     34.89 o 
 -21   2   9        3.13        0.00     36.23 o 
 -20   2   9      231.17      291.18     37.57 o 
 -19   2   9        2.24      -14.76     36.23 o 
 -18   2   9       71.64      127.48     38.91 o 
 -17   2   9        0.55       28.18     34.89 o 
 -16   2   9      126.40      257.64     34.89 o 
 -15   2   9       38.50      118.08     33.55 o 
 -14   2   9     3280.52     5455.98     50.99 o 
 -13   2   9      261.48      203.96     33.55 o 
 -12   2   9      479.07      670.93     36.23 o 
 -11   2   9        2.32       37.57     33.55 o 
 -10   2   9      225.94      377.06     34.89 o 
  -9   2   9      125.27      177.12     38.91 o 
  -8   2   9       17.61      120.77     33.55 o 
  -7   2   9      361.37      297.89     36.23 o 
  -6   2   9    15135.84    26576.78    162.36 o 
  -5   2   9        0.65       38.91     34.89 o 
  -4   2   9     8584.49    15871.46    100.64 o 
  -3   2   9      409.67      446.84     36.23 o 
  -2   2   9     6021.91    10816.69     79.17 o 
  -1   2   9      205.75      257.64     41.60 o 
   0   2   9     8186.59    16138.49    101.98 o 
   1   2   9        0.43       55.02     34.89 o 
   2   2   9      913.54     2109.40     42.94 o 
   3   2   9      163.98      209.33     33.55 o 
   4   2   9      446.96      640.06     36.23 o 
   5   2   9      104.88       87.22     32.20 o 
   6   2   9      103.33      230.80     32.20 o 
   7   2   9      893.06      940.64     46.96 o 
   8   2   9     1544.06     2685.05     49.65 o 
   9   2   9       69.08       48.31     36.23 o 
  10   2   9      846.00     1500.19     42.94 o 
  11   2   9       12.75       52.33     40.26 o 
  12   2   9       85.77      197.25     37.57 o 
  13   2   9        0.05      -26.84     38.91 o 
  14   2   9      357.01      465.62     34.89 o 
  15   2   9       30.26       67.09     40.26 o 
  16   2   9      112.23      193.23     41.60 o 
  17   2   9       53.75       28.18     48.31 o 
 -21   3   9     1591.87     1399.55     48.31 o 
 -20   3   9       18.53       56.36     36.23 o 
 -19   3   9       27.57        8.05     37.57 o 
 -18   3   9      329.08      293.87     33.55 o 
 -17   3   9     1100.20     1171.44     45.62 o 
 -16   3   9      902.30      885.62     37.57 o 
 -15   3   9      885.08      844.03     41.60 o 
 -14   3   9      109.54       93.93     34.89 o 
 -13   3   9       66.43       22.81     37.57 o 
 -12   3   9     2349.95     2593.81     64.41 o 
 -11   3   9      214.97      220.06     34.89 o 
 -10   3   9       23.99       33.55     37.57 o 
  -9   3   9      376.67      470.99     34.89 o 
  -8   3   9     2876.21     2789.72     53.67 o 
  -7   3   9     6419.62     5749.85     91.25 o 
  -6   3   9      823.74      778.28     41.60 o 
  -5   3   9      146.23      340.83     38.91 o 
  -4   3   9     2470.88     2804.48     65.75 o 
  -3   3   9    12331.98    14050.56    183.83 o 
  -2   3   9     2214.85     2059.75     50.99 o 
  -1   3   9     6508.51     6917.26     81.85 o 
   0   3   9      663.31      630.67     50.99 o 
   1   3   9      332.15      350.22     36.23 o 
   2   3   9     1643.97     1949.71     46.96 o 
   3   3   9     4635.63     5261.41     67.09 o 
   4   3   9     5819.75     6864.93    115.40 o 
   5   3   9     4109.43     3891.38     88.56 o 
   6   3   9       71.56       95.27     38.91 o 
   7   3   9       14.60       32.20     37.57 o 
   8   3   9      207.89      249.58     41.60 o 
   9   3   9      476.95      542.11     37.57 o 
  10   3   9        2.89       16.10     36.23 o 
  11   3   9        0.01        2.68     38.91 o 
  12   3   9       13.48       20.13     38.91 o 
  13   3   9      356.71      271.05     38.91 o 
  14   3   9       10.03       60.38     41.60 o 
  15   3   9      110.20       79.17     38.91 o 
  16   3   9      413.71      342.17     36.23 o 
 -21   4   9        4.66      111.37     40.26 o 
 -20   4   9       54.69       79.17     37.57 o 
 -19   4   9      589.35      858.79     44.28 o 
 -18   4   9      136.59      143.58     42.94 o 
 -17   4   9       10.60       -2.68     38.91 o 
 -16   4   9        0.17       10.73     38.91 o 
 -15   4   9       79.92       50.99     38.91 o 
 -14   4   9      106.37      127.48     40.26 o 
 -13   4   9      302.93      668.24     37.57 o 
 -12   4   9        5.79      -14.76     37.57 o 
 -11   4   9       10.45       92.59     40.26 o 
 -10   4   9      202.47      174.44     40.26 o 
  -9   4   9      336.07      579.68     40.26 o 
  -8   4   9      331.10      296.55     38.91 o 
  -7   4   9      168.86      169.07     38.91 o 
  -6   4   9        8.50        6.71     37.57 o 
  -5   4   9     1485.28     2764.22     48.31 o 
  -4   4   9      711.61      729.97     37.57 o 
  -3   4   9     2072.83     3139.94     50.99 o 
  -2   4   9      793.04      735.34     38.91 o 
  -1   4   9      182.64      171.76     36.23 o 
   0   4   9      230.32      207.99     42.94 o 
   1   4   9      917.27     1678.66     42.94 o 
   2   4   9        5.87       13.42     34.89 o 
   3   4   9     4002.31     6062.50     72.46 o 
   4   4   9      473.25      505.88     40.26 o 
   5   4   9     1215.96     1814.19     44.28 o 
   6   4   9      718.86      634.70     37.57 o 
   7   4   9     1681.31     2655.53     49.65 o 
   8   4   9       81.56       79.17     41.60 o 
   9   4   9      579.20      870.86     37.57 o 
  10   4   9        1.09       16.10     37.57 o 
  11   4   9       79.16      123.45     38.91 o 
  12   4   9       19.30       -8.05     41.60 o 
  13   4   9      134.37      369.01     37.57 o 
  14   4   9       16.88       12.08     42.94 o 
  15   4   9       52.22      132.84     40.26 o 
 -20   5   9      285.10      281.79     44.28 o 
 -19   5   9      447.35      309.97     38.91 o 
 -18   5   9      903.67     1137.89     42.94 o 
 -17   5   9      895.71      835.98     48.31 o 
 -16   5   9     1970.57     2460.96     61.73 o 
 -15   5   9     1908.63     1792.72     55.02 o 
 -14   5   9       76.58       42.94     34.89 o 
 -13   5   9     4506.19     4683.07     73.80 o 
 -12   5   9     2883.58     3245.95     61.73 o 
 -11   5   9      800.95      869.52     42.94 o 
 -10   5   9     1787.97     1998.02     55.02 o 
  -9   5   9       83.44      140.89     40.26 o 
  -8   5   9      635.04      630.67     37.57 o 
  -7   5   9     3449.53     3836.36     77.83 o 
  -6   5   9     4084.26     4202.69     93.93 o 
  -5   5   9      189.52      142.24     34.89 o 
  -4   5   9      634.77      630.67     45.62 o 
  -3   5   9     1101.50     1135.21     38.91 o 
  -2   5   9     1046.08     1190.23     49.65 o 
  -1   5   9        8.30       36.23     36.23 o 
   0   5   9     2919.65     3311.70     65.75 o 
   1   5   9     4700.74     4915.21    138.21 o 
   2   5   9      184.40      207.99     34.89 o 
   3   5   9     2915.64     3058.09     73.80 o 
   4   5   9     1031.89     1035.91     40.26 o 
   5   5   9     1171.84     1074.83     44.28 o 
   6   5   9       11.90        5.37     36.23 o 
   7   5   9     6308.23     5250.68     93.93 o 
   8   5   9      192.94      226.77     33.55 o 
   9   5   9     1616.04     1374.06     56.36 o 
  10   5   9      179.99      201.28     41.60 o 
  11   5   9      981.38     1133.87     52.33 o 
  12   5   9       36.91       89.90     42.94 o 
  13   5   9     1043.67      889.65     53.67 o 
  14   5   9      465.20      432.08     40.26 o 
  15   5   9       26.10       38.91     50.99 o 
 -19   6   9      146.24      209.33     45.62 o 
 -18   6   9       95.69      167.73     38.91 o 
 -17   6   9        1.71       89.90     38.91 o 
 -16   6   9      546.18      819.87     44.28 o 
 -15   6   9      394.09      352.91     52.33 o 
 -14   6   9        3.56       71.12     41.60 o 
 -13   6   9       78.38      119.43     37.57 o 
 -12   6   9      858.28     1391.50     45.62 o 
 -11   6   9        0.19       -8.05     40.26 o 
 -10   6   9       58.64       76.49     36.23 o 
  -9   6   9       72.23      119.43     38.91 o 
  -8   6   9     4899.16     7661.99     76.49 o 
  -7   6   9      340.05      348.88     41.60 o 
  -6   6   9     1034.73     1574.00     48.31 o 
  -5   6   9        6.69       50.99     37.57 o 
  -4   6   9       11.80       65.75     40.26 o 
  -3   6   9       76.43      135.53     41.60 o 
  -2   6   9       29.60       88.56     38.91 o 
  -1   6   9      196.34      230.80     42.94 o 
   0   6   9      266.17      428.05     46.96 o 
   1   6   9      148.25      242.88     42.94 o 
   2   6   9      570.77     1159.36     50.99 o 
   3   6   9       39.90       20.13     36.23 o 
   4   6   9      164.64      193.23     36.23 o 
   5   6   9        0.94      -18.79     33.55 o 
   6   6   9      359.15      623.96     38.91 o 
   7   6   9      123.39       96.61     32.20 o 
   8   6   9     1670.09     2619.30     49.65 o 
   9   6   9      457.19      454.89     40.26 o 
  10   6   9      500.43      860.13     40.26 o 
  11   6   9        0.48       38.91     37.57 o 
  12   6   9      391.06      657.51     50.99 o 
  13   6   9      178.91      181.15     44.28 o 
  14   6   9        3.99       80.51     46.96 o 
 -18   7   9       40.82      -46.96     97.96 o 
 -17   7   9     1728.64     1992.65     63.07 o 
 -16   7   9       82.26      159.68     49.65 o 
 -15   7   9       11.95      -30.86     46.96 o 
 -14   7   9       48.16       46.96     42.94 o 
 -13   7   9     1807.63     2176.49     95.27 o 
 -12   7   9       47.86      128.82     41.60 o 
 -11   7   9     2330.71     2952.08     84.54 o 
 -10   7   9      110.46      151.63     38.91 o 
  -9   7   9       48.74       41.60     38.91 o 
  -8   7   9     1658.83     1720.26     56.36 o 
  -7   7   9     1803.59     1930.93     79.17 o 
  -6   7   9      225.78      197.25     38.91 o 
  -5   7   9     1516.26     1592.78     56.36 o 
  -4   7   9     1039.34     1027.86     44.28 o 
  -3   7   9       27.50       50.99     42.94 o 
  -2   7   9     1778.13     1497.51     53.67 o 
  -1   7   9     1167.76     1272.08     56.36 o 
   0   7   9      249.43      233.48     40.26 o 
   1   7   9       82.27       56.36     41.60 o 
   2   7   9      703.25      668.24     45.62 o 
   3   7   9      683.34      739.36     46.96 o 
   4   7   9      171.13       87.22     37.57 o 
   5   7   9       82.14      104.66     36.23 o 
   6   7   9       39.28       79.17     37.57 o 
   7   7   9      576.95      551.50     41.60 o 
   8   7   9       14.42       64.41     38.91 o 
   9   7   9     1032.27      908.44     46.96 o 
  10   7   9       62.91       36.23     37.57 o 
  11   7   9        0.76      -38.91     40.26 o 
  12   7   9       63.27      108.69     44.28 o 
 -16   8   9        0.53        4.03     50.99 o 
 -15   8   9       37.39       83.19     42.94 o 
 -14   8   9       90.86      170.42     44.28 o 
 -13   8   9     1144.91     1837.00     63.07 o 
 -12   8   9       22.77       85.88     42.94 o 
 -11   8   9      568.38      837.32     42.94 o 
 -10   8   9       77.10       33.55     38.91 o 
  -9   8   9       31.48       87.22     53.67 o 
  -8   8   9       37.55       64.41     38.91 o 
  -7   8   9     1551.78     2071.82     50.99 o 
  -6   8   9        6.58       50.99     36.23 o 
  -5   8   9     1140.76     1875.91     46.96 o 
  -4   8   9      111.38      118.08     40.26 o 
  -3   8   9      113.62      115.40     38.91 o 
  -2   8   9       13.09       83.19     46.96 o 
  -1   8   9     2069.21     3326.46     75.14 o 
   0   8   9      150.60       85.88     41.60 o 
   1   8   9      190.07      263.00     41.60 o 
   2   8   9       29.80       76.49     36.23 o 
   3   8   9     1304.38     1878.60     60.38 o 
   4   8   9       31.78       76.49     40.26 o 
   5   8   9      395.62      571.63     44.28 o 
   6   8   9       55.38      123.45     41.60 o 
   7   8   9        9.66       45.62     37.57 o 
   8   8   9      207.32      171.76     41.60 o 
   9   8   9      929.44     1202.30     44.28 o 
  10   8   9       15.57       44.28     36.23 o 
 -13   9   9       66.10      103.32     42.94 o 
 -12   9   9       45.52       14.76     44.28 o 
 -11   9   9      142.32       79.17     45.62 o 
 -10   9   9       14.18       71.12     40.26 o 
  -9   9   9      217.49      241.53     45.62 o 
  -8   9   9     1198.35     1274.76     56.36 o 
  -7   9   9      110.45       76.49     37.57 o 
  -6   9   9      822.37     1007.73     50.99 o 
  -5   9   9      204.18      303.26     38.91 o 
  -4   9   9      488.37      509.90     41.60 o 
  -3   9   9      939.43      850.74     67.09 o 
  -2   9   9     2333.80     2263.71     93.93 o 
  -1   9   9       79.77       49.65     45.62 o 
   0   9   9     1608.93     1277.45     56.36 o 
   1   9   9      583.09      601.15     42.94 o 
   2   9   9        7.65       52.33     37.57 o 
   3   9   9     1270.96     1200.96     57.70 o 
   4   9   9      423.14      326.07     41.60 o 
   5   9   9       10.96       55.02     38.91 o 
   6   9   9      512.18      340.83     42.94 o 
   7   9   9      310.66      260.32     40.26 o 
   8   9   9       44.75      -22.81     37.57 o 
 -10  10   9        0.59       10.73     44.28 o 
  -9  10   9      231.07      182.49     40.26 o 
  -8  10   9       11.97       14.76     38.91 o 
  -7  10   9      132.24      123.45     38.91 o 
  -6  10   9       19.13       80.51     42.94 o 
  -5  10   9        1.60       29.52     41.60 o 
  -4  10   9      351.76      472.33     45.62 o 
  -3  10   9      192.15      198.59     41.60 o 
  -2  10   9      215.85      336.81     40.26 o 
  -1  10   9      127.02      118.08     42.94 o 
   0  10   9       72.82       93.93     40.26 o 
   1  10   9        2.03      -26.84     45.62 o 
   2  10   9      877.47     1094.95     52.33 o 
   3  10   9       74.72       84.54     42.94 o 
   4  10   9      255.67      406.58     46.96 o 
   5  10   9       13.18       95.27     92.59 o 
 -22   0  10       18.52       12.54     30.25 o 
 -21   0  10        0.60      -29.52     49.65 o 
 -20   0  10     1795.35     1528.49     35.41 o 
 -19   0  10        4.62      -45.62     45.62 o 
 -18   0  10     3443.52     2977.31     37.62 o 
 -17   0  10      144.85      152.97     55.02 o 
 -16   0  10       41.34       13.28     23.61 o 
 -15   0  10      177.93      198.59     55.02 o 
 -14   0  10    16761.60    15190.50     98.85 o 
 -13   0  10       36.62      134.19     53.67 o 
 -12   0  10    10085.09     8836.78     65.65 o 
 -11   0  10      958.01      724.60     49.65 o 
 -10   0  10       20.74       14.75     25.08 o 
  -9   0  10     2866.74     2816.55     68.43 o 
  -8   0  10    15041.30    14546.49     91.47 o 
  -7   0  10       15.13      122.11     57.70 o 
  -6   0  10    26363.10    25141.92    135.00 o 
  -5   0  10     6762.50     5403.65    111.37 o 
  -4   0  10      240.08      382.12     28.03 o 
  -3   0  10     2956.34     3009.78     67.09 o 
  -2   0  10    22215.71    23072.71    142.37 o 
  -1   0  10     1883.28     2244.92     72.46 o 
   0   0  10     2190.96     1875.21     37.62 o 
   1   0  10     3473.03     3374.76     75.14 o 
   2   0  10     6103.71     7790.00     86.31 o 
   3   0  10      116.41      220.06     42.94 o 
   4   0  10      523.64      561.38     25.82 o 
   5   0  10     2871.48     2628.69     92.59 o 
   6   0  10     2317.75     2674.86     42.79 o 
   7   0  10       92.20      222.75     50.99 o 
   8   0  10     5699.43     6261.51    166.72 o 
   9   0  10     2931.81     2596.49     64.41 o 
  10   0  10       61.55       71.56     24.34 o 
  11   0  10     1378.89     1192.91     63.07 o 
  12   0  10     3284.33     3722.38     88.52 o 
  13   0  10       22.51       73.80     49.65 o 
  14   0  10      817.48      750.97     28.77 o 
  15   0  10      445.95      295.21     49.65 o 
  16   0  10      397.09      279.58     27.29 o 
 -22   1  10       29.91       59.04     41.60 o 
 -21   1  10      585.26      535.40     38.91 o 
 -20   1  10       15.29       56.36     34.89 o 
 -19   1  10      742.41      732.65     33.55 o 
 -18   1  10      298.95      264.35     33.55 o 
 -17   1  10      388.20      364.98     34.89 o 
 -16   1  10       30.62       46.96     32.20 o 
 -15   1  10     2957.54     2460.96     52.33 o 
 -14   1  10      235.21      254.95     32.20 o 
 -13   1  10      860.48      889.65     40.26 o 
 -12   1  10       23.66       59.04     30.86 o 
 -11   1  10     1035.15     1151.31     53.67 o 
 -10   1  10     8220.55     7232.60     68.43 o 
  -9   1  10     3253.01     3460.64     75.14 o 
  -8   1  10     3201.12     3303.65     64.41 o 
  -7   1  10      347.67      552.84     42.94 o 
  -6   1  10     1554.82     1696.10     61.73 o 
  -5   1  10      116.17      106.01     40.26 o 
  -4   1  10     5371.82     5256.04     77.83 o 
  -3   1  10     1463.94     1629.01     42.94 o 
  -2   1  10     2144.49     2306.65     50.99 o 
  -1   1  10        3.41       49.65     33.55 o 
   0   1  10       53.76      146.26     37.57 o 
   1   1  10     5231.79     5826.33     83.19 o 
   2   1  10     2824.57     3153.36     60.38 o 
   3   1  10      234.96      386.45     33.55 o 
   4   1  10       37.47       97.96     33.55 o 
   5   1  10     2443.01     2403.26     50.99 o 
   6   1  10      668.75      728.63     36.23 o 
   7   1  10     2766.95     3237.90     72.46 o 
   8   1  10      305.15      175.78     33.55 o 
   9   1  10     1092.57     1408.95     46.96 o 
  10   1  10       67.80       88.56     33.55 o 
  11   1  10      216.58      214.70     36.23 o 
  12   1  10      238.41      263.00     36.23 o 
  13   1  10     1209.21     1312.33     41.60 o 
  14   1  10       39.81       75.14     37.57 o 
  15   1  10      299.67      444.15     42.94 o 
  16   1  10      465.33      402.56     40.26 o 
 -22   2  10        3.13       49.65     40.26 o 
 -21   2  10       87.43      132.05     22.13 o 
 -20   2  10       78.79       80.51     34.89 o 
 -19   2  10     3032.14     2799.53     28.03 o 
 -18   2  10       26.41       10.73     32.20 o 
 -17   2  10     4575.40     4308.10     36.88 o 
 -16   2  10      199.46      161.02     32.20 o 
 -15   2  10      215.70      239.75     19.18 o 
 -14   2  10      825.71      766.20     38.91 o 
 -13   2  10     5786.58     5639.63     40.57 o 
 -12   2  10       97.93       69.78     33.55 o 
 -11   2  10      437.60      450.73     21.39 o 
 -10   2  10     1346.90     1152.65     40.26 o 
  -9   2  10     7276.64     6929.11     42.79 o 
  -8   2  10       19.75      106.01     34.89 o 
  -7   2  10     2449.58     2059.63     26.56 o 
  -6   2  10     1152.51      932.59     40.26 o 
  -5   2  10      584.76      653.59     22.87 o 
  -4   2  10     1626.04     1199.62     40.26 o 
  -3   2  10    17840.32    16678.42    104.75 o 
  -2   2  10      524.05      861.47     37.57 o 
  -1   2  10     9183.76     8135.24     80.41 o 
   0   2  10     6852.95     6678.41     85.88 o 
   1   2  10      937.62     1044.57     21.39 o 
   2   2  10     1727.56     1933.61     55.02 o 
   3   2  10     6646.13     6229.79     59.02 o 
   4   2  10     1653.08     1547.16     44.28 o 
   5   2  10     1778.38     1773.40     29.51 o 
   6   2  10     4367.46     3770.61     61.73 o 
   7   2  10      681.30      795.97     26.56 o 
   8   2  10       13.16       59.04     36.23 o 
   9   2  10       25.86       56.06     17.70 o 
  10   2  10      898.95      789.01     41.60 o 
  11   2  10      201.71      183.68     17.70 o 
  12   2  10       49.79      103.32     36.23 o 
  13   2  10      157.92      134.26     20.66 o 
  14   2  10       25.72       26.84     34.89 o 
  15   2  10       10.92       14.02     19.92 o 
  16   2  10      140.25      128.82     41.60 o 
 -21   3  10     1211.87      838.66     38.91 o 
 -20   3  10      713.74      622.62     42.94 o 
 -19   3  10     1050.57      797.06     38.91 o 
 -18   3  10        3.32      -14.76     34.89 o 
 -17   3  10       10.90       41.60     36.23 o 
 -16   3  10     3443.20     3079.56     59.04 o 
 -15   3  10     1737.04     1781.98     48.31 o 
 -14   3  10      704.11      744.73     37.57 o 
 -13   3  10     1152.35     1184.86     42.94 o 
 -12   3  10     1183.90     1073.48     48.31 o 
 -11   3  10       59.11       55.02     37.57 o 
 -10   3  10     2448.81     2787.03     63.07 o 
  -9   3  10     1495.08     1635.72     49.65 o 
  -8   3  10      934.06     1152.65     41.60 o 
  -7   3  10      136.62      182.49     40.26 o 
  -6   3  10     3205.03     2832.66     73.80 o 
  -5   3  10     4347.21     3887.35     92.59 o 
  -4   3  10     2890.86     2981.60     76.49 o 
  -3   3  10      224.99      268.37     33.55 o 
  -2   3  10       89.63      157.00     37.57 o 
  -1   3  10     1204.88     1443.84     73.80 o 
   0   3  10     5327.72     5853.17    126.13 o 
   1   3  10     7877.21     7857.90    120.77 o 
   2   3  10     5083.24     5714.96     81.85 o 
   3   3  10     1829.17     2573.68     55.02 o 
   4   3  10      980.10      923.20     44.28 o 
   5   3  10     2131.43     2145.63     46.96 o 
   6   3  10     3645.47     3880.64     68.43 o 
   7   3  10     3025.92     3421.73     65.75 o 
   8   3  10     1003.75     1068.12     44.28 o 
   9   3  10      195.58      281.79     38.91 o 
  10   3  10      530.04      483.07     41.60 o 
  11   3  10      104.48      144.92     37.57 o 
  12   3  10      264.27      206.65     34.89 o 
  13   3  10       69.42       87.22     36.23 o 
  14   3  10       53.87      100.64     41.60 o 
  15   3  10        6.95       52.33     36.23 o 
 -21   4  10        3.88       33.55     38.91 o 
 -20   4  10      785.71      619.66     24.34 o 
 -19   4  10        7.60        9.39     37.57 o 
 -18   4  10     1351.32     1430.38     36.15 o 
 -17   4  10        9.65       68.43     42.94 o 
 -16   4  10     1210.57     1363.25     25.82 o 
 -15   4  10      243.10      216.04     37.57 o 
 -14   4  10     1272.20     1374.31     26.56 o 
 -13   4  10       88.47      151.63     37.57 o 
 -12   4  10     8340.74     8574.16     56.06 o 
 -11   4  10     1585.74     1743.07     61.73 o 
 -10   4  10     1893.30     1887.75     27.29 o 
  -9   4  10      395.08      366.33     44.28 o 
  -8   4  10     7943.63     7593.03     55.33 o 
  -7   4  10      302.23      434.76     38.91 o 
  -6   4  10      473.80      488.35     22.13 o 
  -5   4  10     1682.45     1274.76     59.04 o 
  -4   4  10     2272.61     2215.28     32.46 o 
  -3   4  10     1149.73     1162.05     44.28 o 
  -2   4  10    12137.94    11588.36     73.03 o 
  -1   4  10     1970.16     2310.67     81.85 o 
   0   4  10      466.85      320.89     24.34 o 
   1   4  10     4282.00     4208.06     73.80 o 
   2   4  10     4517.20     4368.60     42.79 o 
   3   4  10        0.51       72.46     37.57 o 
   4   4  10     6197.12     5795.29     45.00 o 
   5   4  10     3436.10     3146.65     53.67 o 
   6   4  10      771.16      953.09     25.82 o 
   7   4  10      726.88      731.31     40.26 o 
   8   4  10     2379.02     2511.09     45.00 o 
   9   4  10      697.79      567.60     42.94 o 
  10   4  10       76.09       64.92     21.39 o 
  11   4  10      674.96      582.36     42.94 o 
  12   4  10       30.82       87.05     19.92 o 
  13   4  10        5.98       59.04     40.26 o 
  14   4  10      241.31      349.66     23.61 o 
  15   4  10      221.55      189.20     45.62 o 
 -20   5  10      111.64       88.56     46.96 o 
 -19   5  10      174.71      157.00     42.94 o 
 -18   5  10       31.80       46.96     41.60 o 
 -17   5  10     1616.10     1226.46     50.99 o 
 -16   5  10     1039.42      924.54     42.94 o 
 -15   5  10      185.49      226.77     40.26 o 
 -14   5  10      693.79      677.64     45.62 o 
 -13   5  10      493.98      536.74     53.67 o 
 -12   5  10       45.33       65.75     41.60 o 
 -11   5  10     2981.36     3415.02     85.88 o 
 -10   5  10     1381.17     1372.72     50.99 o 
  -9   5  10     4477.78     4807.87    118.08 o 
  -8   5  10     2110.86     2485.11     67.09 o 
  -7   5  10       46.76      103.32     34.89 o 
  -6   5  10      141.69       93.93     34.89 o 
  -5   5  10     1623.77     1685.37     48.31 o 
  -4   5  10     2180.80     2028.88     56.36 o 
  -3   5  10      832.45      959.43     42.94 o 
  -2   5  10      757.47      774.25     46.96 o 
  -1   5  10     2100.86     2780.32     61.73 o 
   0   5  10     1850.64     1914.83     64.41 o 
   1   5  10      539.64      484.41     46.96 o 
   2   5  10     1593.67     1669.27     48.31 o 
   3   5  10      505.62      660.19     36.23 o 
   4   5  10      596.32      504.54     33.55 o 
   5   5  10       50.04       60.38     34.89 o 
   6   5  10     1553.35     1673.29     49.65 o 
   7   5  10       66.87       59.04     32.20 o 
   8   5  10      430.75      538.08     38.91 o 
   9   5  10      354.58      258.98     37.57 o 
  10   5  10      234.19      217.38     37.57 o 
  11   5  10       33.89       16.10     37.57 o 
  12   5  10      550.24      605.18     44.28 o 
  13   5  10        2.06       44.28     41.60 o 
  14   5  10      143.35      165.05     46.96 o 
 -19   6  10      444.63      537.04     25.08 o 
 -18   6  10        6.95       10.73     37.57 o 
 -17   6  10      555.72      570.97     26.56 o 
 -16   6  10      173.65      181.15     38.91 o 
 -15   6  10      690.01      818.10     29.51 o 
 -14   6  10       94.98      210.67     41.60 o 
 -13   6  10     6777.32     7308.29     85.57 o 
 -12   6  10       52.76       32.20     41.60 o 
 -11   6  10     1594.07     1498.98     27.29 o 
 -10   6  10      526.48      491.12     37.57 o 
  -9   6  10     2061.73     2373.15     39.10 o 
  -8   6  10      343.41      405.24     42.94 o 
  -7   6  10     7243.27     6977.80     59.02 o 
  -6   6  10      279.66      296.55     38.91 o 
  -5   6  10      396.24      309.83     22.13 o 
  -4   6  10      882.35      838.66     42.94 o 
  -3   6  10     2062.09     2265.44     33.93 o 
  -2   6  10       28.15       59.04     40.26 o 
  -1   6  10      108.48       88.52     23.61 o 
   0   6  10      579.79      633.36     52.33 o 
   1   6  10     1212.61     1488.66     48.69 o 
   2   6  10        5.06       24.15     49.65 o 
   3   6  10      138.52      207.29     20.66 o 
   4   6  10      331.19      224.09     36.23 o 
   5   6  10      139.92      136.47     20.66 o 
   6   6  10      294.51      352.91     33.55 o 
   7   6  10      735.19      901.46     24.34 o 
   8   6  10       37.59       -2.68     36.23 o 
   9   6  10     1348.80     1266.61     28.03 o 
  10   6  10      666.19      534.06     42.94 o 
  11   6  10       32.91       62.70     20.66 o 
  12   6  10      239.31      218.72     40.26 o 
  13   6  10      515.27      414.58     28.77 o 
 -17   7  10       33.93       63.07     46.96 o 
 -16   7  10      399.46      466.97     45.62 o 
 -15   7  10       18.14       -8.05     44.28 o 
 -14   7  10      323.37      421.34     53.67 o 
 -13   7  10       31.42      138.21     41.60 o 
 -12   7  10       15.29       42.94     45.62 o 
 -11   7  10      544.62      489.78     42.94 o 
 -10   7  10      409.25      461.60     38.91 o 
  -9   7  10      965.06      895.02     49.65 o 
  -8   7  10        7.49       79.17     33.55 o 
  -7   7  10        9.36       26.84     33.55 o 
  -6   7  10      669.34      653.48     45.62 o 
  -5   7  10     1098.31     1080.19     46.96 o 
  -4   7  10      104.64      124.79     40.26 o 
  -3   7  10     2717.66     2717.26     61.73 o 
  -2   7  10      256.94      115.40     40.26 o 
  -1   7  10      237.81      398.53     48.31 o 
   0   7  10     1089.74     1045.30     56.36 o 
   1   7  10      828.11      813.16     45.62 o 
   2   7  10      893.68      834.63     45.62 o 
   3   7  10      959.99     1229.14     53.67 o 
   4   7  10       47.05       99.30     34.89 o 
   5   7  10       12.89       21.47     36.23 o 
   6   7  10      994.92      852.08     41.60 o 
   7   7  10       74.59       21.47     41.60 o 
   8   7  10      562.72      560.90     38.91 o 
   9   7  10        0.50      -36.23     36.23 o 
  10   7  10       48.30      124.79     38.91 o 
  11   7  10       38.19       37.57     38.91 o 
 -15   8  10       11.86      115.40     38.91 o 
 -14   8  10      359.47      357.04     26.56 o 
 -13   8  10       11.92       21.47     40.26 o 
 -12   8  10       45.81      109.92     27.29 o 
 -11   8  10       32.03        6.71     41.60 o 
 -10   8  10      236.61      250.81     28.03 o 
  -9   8  10       50.83      120.77     41.60 o 
  -8   8  10     1200.22     1292.43     27.29 o 
  -7   8  10        7.95        6.71     41.60 o 
  -6   8  10       20.90       52.38     21.39 o 
  -5   8  10      466.39      530.03     41.60 o 
  -4   8  10     4743.42     4536.05     75.98 o 
  -3   8  10        4.06       24.15     42.94 o 
  -2   8  10     3018.41     2984.69     50.90 o 
  -1   8  10     1253.62     1072.14     59.04 o 
   0   8  10      427.02      474.33     28.03 o 
   1   8  10      680.70      733.99     45.62 o 
   2   8  10     2622.12     2370.93     44.26 o 
   3   8  10        0.83       64.41     38.91 o 
   4   8  10     1665.43     1549.89     38.36 o 
   5   8  10      540.52      358.28     46.96 o 
   6   8  10       58.57       28.77     21.39 o 
   7   8  10      811.78      611.89     45.62 o 
   8   8  10      929.74      891.13     28.03 o 
   9   8  10        3.86       24.15     40.26 o 
 -13   9  10       56.60       34.89     37.57 o 
 -12   9  10       81.29       96.61     42.94 o 
 -11   9  10      614.10      562.24     41.60 o 
 -10   9  10       89.85       88.56     36.23 o 
  -9   9  10      199.88      213.35     38.91 o 
  -8   9  10       27.80       14.76     38.91 o 
  -7   9  10      576.27      546.13     55.02 o 
  -6   9  10       81.73       84.54     41.60 o 
  -5   9  10      608.67      542.11     37.57 o 
  -4   9  10      203.57      287.16     46.96 o 
  -3   9  10       52.70       29.52     44.28 o 
  -2   9  10       17.71       21.47     41.60 o 
  -1   9  10      230.72      237.51     44.28 o 
   0   9  10      553.23      391.82     44.28 o 
   1   9  10       82.96       77.83     38.91 o 
   2   9  10      529.24      425.37     49.65 o 
   3   9  10       44.66        9.39     50.99 o 
   4   9  10       43.64       36.23     45.62 o 
   5   9  10        3.34       75.14     44.28 o 
   6   9  10      365.31      256.29     45.62 o 
   7   9  10       28.11       69.78     48.31 o 
  -9  10  10     1253.23     1191.37     37.62 o 
  -8  10  10       11.00       25.50     38.91 o 
  -7  10  10      577.38      633.67     26.56 o 
  -6  10  10      141.99      167.73     40.26 o 
  -5  10  10       35.26       73.03     24.34 o 
  -4  10  10      171.87      198.59     44.28 o 
  -3  10  10      243.46      267.04     25.08 o 
  -2  10  10        1.51       29.52     40.26 o 
  -1  10  10       69.48       61.23     25.82 o 
   0  10  10       62.27      -38.91     42.94 o 
   1  10  10       73.00       76.72     22.87 o 
   2  10  10       89.99       37.57     46.96 o 
   3  10  10      148.35      139.42     23.61 o 
   4  10  10        6.74       92.59    120.77 o 
 -22   1  11       41.26      -13.42     36.23 o 
 -21   1  11      169.78      199.94     36.23 o 
 -20   1  11       30.49       69.78     36.23 o 
 -19   1  11     1323.26     1297.57     40.26 o 
 -18   1  11       21.70       38.91     32.20 o 
 -17   1  11        2.17       16.10     36.23 o 
 -16   1  11      512.52      526.01     34.89 o 
 -15   1  11     2955.98     3105.05     59.04 o 
 -14   1  11     1661.61     1961.79     59.04 o 
 -13   1  11      378.97      346.20     38.91 o 
 -12   1  11        2.41       37.57     36.23 o 
 -11   1  11     1857.10     1983.26     40.26 o 
 -10   1  11     4420.96     4260.39     92.59 o 
  -9   1  11     3007.60     2938.66     50.99 o 
  -8   1  11     6191.37     6632.79     85.88 o 
  -7   1  11      201.24      296.55     33.55 o 
  -6   1  11      756.37      876.23     36.23 o 
  -5   1  11     3569.49     3735.72     68.43 o 
  -4   1  11     7869.42     8575.79    106.01 o 
  -3   1  11     1039.21     1301.60     56.36 o 
  -2   1  11      115.96      236.17     38.91 o 
  -1   1  11      448.51      445.50     38.91 o 
   0   1  11     2654.50     3625.69     60.38 o 
   1   1  11     4418.86     4661.60     71.12 o 
   2   1  11      117.47      157.00     30.86 o 
   3   1  11       16.78       71.12     29.52 o 
   4   1  11     2375.35     2652.85     50.99 o 
   5   1  11      458.73      433.42     36.23 o 
   6   1  11      622.15      767.54     37.57 o 
   7   1  11       11.06       42.94     36.23 o 
   8   1  11        6.14       18.79     33.55 o 
   9   1  11       11.94        9.39     32.20 o 
  10   1  11      227.22      181.15     37.57 o 
  11   1  11       13.23      -10.73     38.91 o 
  12   1  11     1267.69     1104.35     41.60 o 
  13   1  11        0.34       33.55     36.23 o 
  14   1  11       18.57        9.39     37.57 o 
  15   1  11      285.65      299.23     36.23 o 
 -22   2  11      642.70      774.25     69.78 o 
 -21   2  11        0.50       21.47     36.23 o 
 -20   2  11       37.93       13.42     36.23 o 
 -19   2  11       18.15       -1.34     34.89 o 
 -18   2  11       13.52       81.85     40.26 o 
 -17   2  11       19.80       -6.71     32.20 o 
 -16   2  11      127.11      146.26     33.55 o 
 -15   2  11        0.39        2.68     33.55 o 
 -14   2  11      704.23     1057.38     36.23 o 
 -13   2  11       35.42       41.60     38.91 o 
 -12   2  11     3927.28     6290.62     56.36 o 
 -11   2  11       15.76       53.67     36.23 o 
 -10   2  11     4510.43     7726.40     56.36 o 
  -9   2  11      410.54      438.79     38.91 o 
  -8   2  11       91.22      177.12     36.23 o 
  -7   2  11       70.01       59.04     34.89 o 
  -6   2  11     1639.23     3153.36     42.94 o 
  -5   2  11       53.90       95.27     36.23 o 
  -4   2  11    14317.81    25213.45    142.24 o 
  -3   2  11      294.28      398.53     36.23 o 
  -2   2  11     5129.49     8420.14     75.14 o 
  -1   2  11      424.09      428.05     38.91 o 
   0   2  11      612.79     1086.90     45.62 o 
   1   2  11        2.60       28.18     32.20 o 
   2   2  11     1136.91     1696.10     41.60 o 
   3   2  11        5.35       37.57     36.23 o 
   4   2  11      963.48     1874.57     46.96 o 
   5   2  11        9.91       12.08     36.23 o 
   6   2  11       20.25      170.42     32.20 o 
   7   2  11       55.59       77.83     36.23 o 
   8   2  11      157.65      244.22     33.55 o 
   9   2  11       11.28      -36.23     36.23 o 
  10   2  11       80.85      140.89     40.26 o 
  11   2  11        1.02      101.98     41.60 o 
  12   2  11        0.75       17.44     34.89 o 
  13   2  11      128.17      152.97     40.26 o 
  14   2  11        4.69       45.62     41.60 o 
  15   2  11       15.42       55.02     40.26 o 
 -21   3  11      293.43      234.82     40.26 o 
 -20   3  11      352.27      383.77     36.23 o 
 -19   3  11     1939.75     1819.56     55.02 o 
 -18   3  11       26.14      -14.76     34.89 o 
 -17   3  11       60.19       92.59     32.20 o 
 -16   3  11     2306.90     2401.92     50.99 o 
 -15   3  11      304.63      391.82     34.89 o 
 -14   3  11      542.83      487.09     37.57 o 
 -13   3  11      432.74      558.21     38.91 o 
 -12   3  11      294.29      283.13     34.89 o 
 -11   3  11      159.22      110.03     37.57 o 
 -10   3  11     1761.62     1753.80     46.96 o 
  -9   3  11      567.76      653.48     37.57 o 
  -8   3  11       94.69       93.93     37.57 o 
  -7   3  11      242.71      386.45     40.26 o 
  -6   3  11     3107.48     3095.66     71.12 o 
  -5   3  11     4492.11     4508.63     79.17 o 
  -4   3  11      125.65      140.89     36.23 o 
  -3   3  11      176.68      146.26     36.23 o 
  -2   3  11     2731.50     2964.16     61.73 o 
  -1   3  11     5788.26     5845.12     81.85 o 
   0   3  11     7614.27     7896.81    101.98 o 
   1   3  11     4859.51     5337.90     80.51 o 
   2   3  11       48.75       83.19     33.55 o 
   3   3  11      154.89      241.53     37.57 o 
   4   3  11     6044.36     6561.67    128.82 o 
   5   3  11     1534.35     1639.75     49.65 o 
   6   3  11     3414.97     3239.24     76.49 o 
   7   3  11      829.23      830.61     45.62 o 
   8   3  11       24.42       41.60     41.60 o 
   9   3  11       46.31       87.22     36.23 o 
  10   3  11     1125.89     1014.44     55.02 o 
  11   3  11      104.10       56.36     40.26 o 
  12   3  11       23.69       50.99     42.94 o 
  13   3  11        2.50       25.50     37.57 o 
  14   3  11       37.45      108.69     36.23 o 
  15   3  11        1.45       26.84     71.12 o 
 -20   4  11       73.52       37.57     34.89 o 
 -19   4  11      129.89      198.59     37.57 o 
 -18   4  11       15.31       21.47     36.23 o 
 -17   4  11      101.90      126.13     36.23 o 
 -16   4  11       40.58      111.37     38.91 o 
 -15   4  11     1170.38     1881.28     46.96 o 
 -14   4  11       10.64       45.62     38.91 o 
 -13   4  11     1153.94     1981.92     46.96 o 
 -12   4  11       74.17      127.48     40.26 o 
 -11   4  11      481.84      912.46     41.60 o 
 -10   4  11       30.34       36.23     42.94 o 
  -9   4  11      281.17      477.70     37.57 o 
  -8   4  11      192.96      216.04     37.57 o 
  -7   4  11      947.05     1798.09     50.99 o 
  -6   4  11      295.29      318.02     37.57 o 
  -5   4  11      376.97      916.49     44.28 o 
  -4   4  11      159.00      136.87     34.89 o 
  -3   4  11     1033.19     1807.48     46.96 o 
  -2   4  11      397.50      476.36     40.26 o 
  -1   4  11      907.33     1675.98     52.33 o 
   0   4  11     1251.91     1266.71     55.02 o 
   1   4  11       12.56      124.79     44.28 o 
   2   4  11      354.06      312.65     36.23 o 
   3   4  11     2191.76     4178.54     56.36 o 
   4   4  11      164.53      178.47     40.26 o 
   5   4  11      599.06     1022.49     37.57 o 
   6   4  11      147.96      191.89     36.23 o 
   7   4  11      203.15      458.91     38.91 o 
   8   4  11        1.20       69.78     34.89 o 
   9   4  11      653.29     1277.45     52.33 o 
  10   4  11       99.60      152.97     41.60 o 
  11   4  11       26.48      122.11     36.23 o 
  12   4  11      113.25      119.43     36.23 o 
  13   4  11      313.23      507.22     41.60 o 
  14   4  11        9.11       55.02     42.94 o 
 -20   5  11      557.11      374.38     60.38 o 
 -19   5  11        2.53       26.84     40.26 o 
 -18   5  11      776.79      764.86     45.62 o 
 -17   5  11      739.29      669.59     44.28 o 
 -16   5  11      619.54      790.35     41.60 o 
 -15   5  11      863.96      826.58     49.65 o 
 -14   5  11     1296.91     1556.55     56.36 o 
 -13   5  11        0.78       25.50     37.57 o 
 -12   5  11       20.97       20.13     37.57 o 
 -11   5  11     2201.97     2309.33     80.51 o 
 -10   5  11     2200.24     2580.39     63.07 o 
  -9   5  11     2304.30     2368.37     92.59 o 
  -8   5  11     1923.38     2074.51     60.38 o 
  -7   5  11       18.00      124.79     42.94 o 
  -6   5  11      299.69      438.79     40.26 o 
  -5   5  11     1665.85     1667.93     61.73 o 
  -4   5  11     2687.86     3272.78     76.49 o 
  -3   5  11       16.18      -17.44     37.57 o 
  -2   5  11     3493.09     3833.68     79.17 o 
  -1   5  11      233.07      308.63     48.31 o 
   0   5  11      567.38      480.38     45.62 o 
   1   5  11       20.50        0.00     34.89 o 
   2   5  11     2147.19     2053.04     49.65 o 
   3   5  11      107.63      135.53     38.91 o 
   4   5  11      177.44      175.78     34.89 o 
   5   5  11      406.73      373.04     37.57 o 
   6   5  11      224.45      203.96     33.55 o 
   7   5  11        5.37       79.17     33.55 o 
   8   5  11      338.14      350.22     36.23 o 
   9   5  11      326.61      241.53     37.57 o 
  10   5  11      285.70      222.75     34.89 o 
  11   5  11      596.72      554.19     42.94 o 
  12   5  11        8.81       10.73     37.57 o 
  13   5  11        0.52       37.57     42.94 o 
 -18   6  11       29.48       99.30     45.62 o 
 -17   6  11        2.73       52.33     41.60 o 
 -16   6  11       76.34      136.87     40.26 o 
 -15   6  11       76.38       84.54     41.60 o 
 -14   6  11        8.10       65.75     46.96 o 
 -13   6  11       95.17       89.90     42.94 o 
 -12   6  11      513.47      944.67     44.28 o 
 -11   6  11      231.54      303.26     42.94 o 
 -10   6  11     2194.53     3310.36     65.75 o 
  -9   6  11       29.34       96.61     40.26 o 
  -8   6  11     1183.67     1433.10     55.02 o 
  -7   6  11       54.59      106.01     44.28 o 
  -6   6  11     2101.87     3911.51     50.99 o 
  -5   6  11      134.11      181.15     40.26 o 
  -4   6  11     3509.60     5093.68     77.83 o 
  -3   6  11      117.33      116.74     37.57 o 
  -2   6  11      249.60      334.12     44.28 o 
  -1   6  11        1.10       26.84     41.60 o 
   0   6  11      192.81      218.72     40.26 o 
   1   6  11       25.07      -13.42     46.96 o 
   2   6  11      272.49      405.24     49.65 o 
   3   6  11       99.76      123.45     33.55 o 
   4   6  11        9.60       36.23     36.23 o 
   5   6  11       30.22       -8.05     37.57 o 
   6   6  11       10.24       45.62     38.91 o 
   7   6  11       70.33       65.75     36.23 o 
   8   6  11      166.55      249.58     38.91 o 
   9   6  11       99.57       46.96     38.91 o 
  10   6  11      194.16      273.74     37.57 o 
  11   6  11       21.38       34.89     41.60 o 
  12   6  11      406.62      428.05     41.60 o 
 -17   7  11      226.76      163.71     44.28 o 
 -16   7  11      231.73      130.16     53.67 o 
 -15   7  11     1180.28     1504.22     50.99 o 
 -14   7  11      299.67      254.95     49.65 o 
 -13   7  11     1339.86     1481.41     56.36 o 
 -12   7  11      280.27      359.62     44.28 o 
 -11   7  11      320.31      354.25     41.60 o 
 -10   7  11      607.82      786.33     49.65 o 
  -9   7  11     1663.47     1717.57     60.38 o 
  -8   7  11       27.25       42.94     41.60 o 
  -7   7  11      517.36      534.06     38.91 o 
  -6   7  11     2161.57     2440.83     53.67 o 
  -5   7  11       90.87       25.50     36.23 o 
  -4   7  11     1205.37     1337.83     73.80 o 
  -3   7  11     1637.68     1446.52     53.67 o 
  -2   7  11      568.39      559.55     52.33 o 
  -1   7  11     1142.00      911.12     48.31 o 
   0   7  11     2180.84     2118.79     80.51 o 
   1   7  11      581.26      585.05     46.96 o 
   2   7  11      389.95      369.01     45.62 o 
   3   7  11      258.17      167.73     38.91 o 
   4   7  11      360.63      358.28     49.65 o 
   5   7  11      357.04      240.19     37.57 o 
   6   7  11      147.02       95.27     34.89 o 
   7   7  11       14.77        0.00     34.89 o 
   8   7  11        3.41       28.18     36.23 o 
   9   7  11       68.37      114.06     37.57 o 
  10   7  11       68.18      115.40     38.91 o 
 -15   8  11      272.84      385.11     42.94 o 
 -14   8  11       16.56       14.76     48.31 o 
 -13   8  11       24.43       46.96     40.26 o 
 -12   8  11        2.23      -30.86     38.91 o 
 -11   8  11     1294.67     1904.09     72.46 o 
 -10   8  11       38.61      139.55     40.26 o 
  -9   8  11     1392.88     2273.10     55.02 o 
  -8   8  11       54.96       97.96     38.91 o 
  -7   8  11      237.29      252.27     38.91 o 
  -6   8  11        1.75       -6.71     36.23 o 
  -5   8  11     1661.62     2289.20     52.33 o 
  -4   8  11        8.77       60.38     41.60 o 
  -3   8  11      646.30     1101.66     52.33 o 
  -2   8  11        4.12       77.83     42.94 o 
  -1   8  11      168.39      273.74     44.28 o 
   0   8  11       35.07       49.65     40.26 o 
   1   8  11      170.52      195.91     42.94 o 
   2   8  11        8.11      -13.42     41.60 o 
   3   8  11       51.59      154.31     42.94 o 
   4   8  11       80.53       84.54     41.60 o 
   5   8  11       20.74       87.22     46.96 o 
   6   8  11       10.32       -4.03     33.55 o 
   7   8  11      182.00      162.36     37.57 o 
   8   8  11        7.85      -18.79     34.89 o 
 -12   9  11      257.30      285.82     45.62 o 
 -11   9  11      277.70      267.03     40.26 o 
 -10   9  11       29.45       48.31     42.94 o 
  -9   9  11      135.71      147.60     42.94 o 
  -8   9  11      115.17      140.89     38.91 o 
  -7   9  11      264.42      288.50     38.91 o 
  -6   9  11       71.77       71.12     44.28 o 
  -5   9  11      173.70      154.31     37.57 o 
  -4   9  11      933.27      895.02     52.33 o 
  -3   9  11      188.49      222.75     44.28 o 
  -2   9  11      125.36       93.93     46.96 o 
  -1   9  11      581.08      535.40     49.65 o 
   0   9  11      576.47      598.47     50.99 o 
   1   9  11      124.69      134.19     41.60 o 
   2   9  11      860.75      723.26     50.99 o 
   3   9  11      374.24      352.91     42.94 o 
   4   9  11       18.38       28.18     40.26 o 
   5   9  11      481.12      395.85     41.60 o 
   6   9  11      145.62      139.55     45.62 o 
  -8  10  11      201.87      157.00     71.12 o 
  -7  10  11       41.83       83.19     42.94 o 
  -6  10  11       97.82      154.31     45.62 o 
  -5  10  11       95.48       75.14     46.96 o 
  -4  10  11        8.76        0.00     52.33 o 
  -3  10  11       33.96       68.43     42.94 o 
  -2  10  11       79.99      127.48     45.62 o 
  -1  10  11       69.44       77.83     48.31 o 
   0  10  11      454.15      692.40     50.99 o 
   1  10  11      171.89       69.78     49.65 o 
 -22   0  12       58.74       54.59     32.46 o 
 -21   0  12      299.72      170.42     59.04 o 
 -20   0  12     1852.94     1781.52     43.52 o 
 -19   0  12       57.40       33.55     42.94 o 
 -18   0  12      226.86      165.24     28.77 o 
 -17   0  12      289.36      284.47     59.04 o 
 -16   0  12     3340.83     3018.62     33.93 o 
 -15   0  12       51.83       16.10     49.65 o 
 -14   0  12      393.56      456.63     25.08 o 
 -13   0  12     1926.83     1777.96     64.41 o 
 -12   0  12    10526.49    10292.98     78.93 o 
 -11   0  12      207.62      342.17     50.99 o 
 -10   0  12    14158.34    13589.71     70.82 o 
  -9   0  12     2494.51     2642.11     72.46 o 
  -8   0  12       39.23       50.90     28.77 o 
  -7   0  12     4529.83     3700.84    170.42 o 
  -6   0  12     9771.06    10187.49     71.56 o 
  -5   0  12       57.60      207.99     52.33 o 
  -4   0  12    21407.06    18656.90     95.90 o 
  -3   0  12     5170.87     4967.55    126.13 o 
  -2   0  12      278.22      204.34     28.03 o 
  -1   0  12      967.15      927.22     56.36 o 
   0   0  12      442.00      458.10     28.03 o 
   1   0  12      105.47      161.02     49.65 o 
   2   0  12      833.52      832.11     31.72 o 
   3   0  12      691.21      727.29     52.33 o 
   4   0  12      554.22      528.92     27.29 o 
   5   0  12       91.28      122.11     46.96 o 
   6   0  12       24.31       69.34     25.08 o 
   7   0  12     2061.11     2098.66     91.25 o 
   8   0  12     2311.27     2415.19     47.21 o 
   9   0  12      495.44      578.34     56.36 o 
  10   0  12      761.37      939.08     42.79 o 
  11   0  12     1200.94      959.43     71.12 o 
  12   0  12       31.87        8.85     30.98 o 
  13   0  12     1007.18      724.60     59.04 o 
  14   0  12      362.33      374.01     30.98 o 
 -22   1  12      137.69      183.83     46.96 o 
 -21   1  12      152.15      155.66     36.23 o 
 -20   1  12      105.51       81.85     34.89 o 
 -19   1  12      462.63      403.90     36.23 o 
 -18   1  12      133.62      205.30     40.26 o 
 -17   1  12     2509.73     2770.93     63.07 o 
 -16   1  12       95.69      148.95     33.55 o 
 -15   1  12        6.61       26.84     32.20 o 
 -14   1  12      545.71      480.38     34.89 o 
 -13   1  12     3404.13     3152.02     71.12 o 
 -12   1  12     2070.58     1830.29     46.96 o 
 -11   1  12     3919.31     4088.63     53.67 o 
 -10   1  12      504.44      610.54     37.57 o 
  -9   1  12       40.53       97.96     37.57 o 
  -8   1  12     5075.46     4668.31     85.88 o 
  -7   1  12     5402.96     5709.59     76.49 o 
  -6   1  12     4027.56     3385.50     67.09 o 
  -5   1  12     2466.76     2948.05     50.99 o 
  -4   1  12        4.34       46.96     34.89 o 
  -3   1  12      613.13      520.64     37.57 o 
  -2   1  12      944.72     1011.76     41.60 o 
  -1   1  12     1506.23     1637.06     41.60 o 
   0   1  12     3327.70     3678.02     69.78 o 
   1   1  12       70.72       68.43     33.55 o 
   2   1  12        0.90       55.02     37.57 o 
   3   1  12     2133.68     2332.14     53.67 o 
   4   1  12      498.10      676.29     41.60 o 
   5   1  12      384.26      429.39     34.89 o 
   6   1  12      415.36      611.89     40.26 o 
   7   1  12       59.52       32.20     30.86 o 
   8   1  12       28.22       89.90     36.23 o 
   9   1  12      979.74      913.80     37.57 o 
  10   1  12      288.30      344.86     40.26 o 
  11   1  12     1283.99     1270.74     44.28 o 
  12   1  12       46.35      158.34     34.89 o 
  13   1  12       10.63       13.42     36.23 o 
  14   1  12       85.12       75.14     40.26 o 
 -21   2  12     3934.97     3184.60     35.41 o 
 -20   2  12       54.94      138.21     37.57 o 
 -19   2  12     1457.54     1178.09     22.13 o 
 -18   2  12      272.84      218.72     37.57 o 
 -17   2  12      817.50      757.61     23.61 o 
 -16   2  12      191.63      159.68     34.89 o 
 -15   2  12     8637.68     8347.69     56.80 o 
 -14   2  12      289.72      342.17     38.91 o 
 -13   2  12     1695.34     1627.34     25.08 o 
 -12   2  12     1849.59     1794.06     52.33 o 
 -11   2  12     2781.14     3058.46     28.03 o 
 -10   2  12       63.32       64.41     38.91 o 
  -9   2  12     2496.13     2452.08     28.03 o 
  -8   2  12     2286.12     2124.16     61.73 o 
  -7   2  12      477.61      508.27     22.13 o 
  -6   2  12     1253.94     1302.94     44.28 o 
  -5   2  12     7474.67     7325.25     50.90 o 
  -4   2  12     2333.21     2126.84     49.65 o 
  -3   2  12      284.40      267.04     19.92 o 
  -2   2  12     4680.96     4381.16    123.45 o 
  -1   2  12     8618.66     9280.87     76.72 o 
   0   2  12      126.17      331.44     46.96 o 
   1   2  12     4010.68     4339.09     39.10 o 
   2   2  12     3026.58     2954.76     60.38 o 
   3   2  12        3.52       49.43     19.18 o 
   4   2  12     2252.40     2275.79     52.33 o 
   5   2  12     2073.27     2341.43     33.93 o 
   6   2  12        7.16       60.38     36.23 o 
   7   2  12     2079.03     1997.66     33.93 o 
   8   2  12     1877.29     1364.67     42.94 o 
   9   2  12        3.57       65.65     22.87 o 
  10   2  12      464.48      497.83     42.94 o 
  11   2  12      332.90      404.25     21.39 o 
  12   2  12      117.12      143.58     38.91 o 
  13   2  12       48.75       74.51     24.34 o 
  14   2  12      226.61      234.82     40.26 o 
 -21   3  12      187.50      185.18     40.26 o 
 -20   3  12       41.01       76.49     33.55 o 
 -19   3  12      540.17      445.50     37.57 o 
 -18   3  12     1231.40     1274.76     48.31 o 
 -17   3  12      712.02      664.22     38.91 o 
 -16   3  12       24.24       57.70     38.91 o 
 -15   3  12      330.79      268.37     38.91 o 
 -14   3  12      318.17      241.53     38.91 o 
 -13   3  12       23.36       80.51     34.89 o 
 -12   3  12      281.12      245.56     36.23 o 
 -11   3  12     1531.77     1408.95     46.96 o 
 -10   3  12      161.29      187.86     37.57 o 
  -9   3  12        0.37       57.70     42.94 o 
  -8   3  12       86.09       79.17     37.57 o 
  -7   3  12     1822.09     1689.40     71.12 o 
  -6   3  12     1124.21     1257.32     37.57 o 
  -5   3  12      266.53      304.60     34.89 o 
  -4   3  12       27.79       48.31     36.23 o 
  -3   3  12     4146.48     3802.82    134.19 o 
  -2   3  12     1459.59     1470.67     49.65 o 
  -1   3  12      532.32      656.17     46.96 o 
   0   3  12       34.21      123.45     38.91 o 
   1   3  12      226.99      246.90     38.91 o 
   2   3  12      419.65      568.95     41.60 o 
   3   3  12     1923.83     1929.59     45.62 o 
   4   3  12      583.43      709.84     36.23 o 
   5   3  12     2441.18     2447.54     52.33 o 
   6   3  12      388.03      599.81     40.26 o 
   7   3  12        5.03       87.22     36.23 o 
   8   3  12       82.02      191.89     41.60 o 
   9   3  12      921.23      814.51     45.62 o 
  10   3  12      269.28      307.28     36.23 o 
  11   3  12      289.33      331.44     44.28 o 
  12   3  12      163.10      146.26     44.28 o 
  13   3  12       51.96       20.13     41.60 o 
  14   3  12        1.15       57.70     40.26 o 
 -20   4  12      948.94      801.13     22.87 o 
 -19   4  12      101.10      123.45     38.91 o 
 -18   4  12       67.70       38.36     23.61 o 
 -17   4  12      169.39      179.81     41.60 o 
 -16   4  12     2806.76     2731.66     34.67 o 
 -15   4  12       36.85       33.55     40.26 o 
 -14   4  12     2784.60     2758.22     39.84 o 
 -13   4  12      479.69      452.21     38.91 o 
 -12   4  12      643.77      705.23     22.13 o 
 -11   4  12      177.74      228.12     40.26 o 
 -10   4  12     3642.10     3663.36     36.88 o 
  -9   4  12      571.24      500.51     41.60 o 
  -8   4  12      237.81      202.86     21.39 o 
  -7   4  12     1474.03     1241.22     46.96 o 
  -6   4  12     3999.29     3872.13     45.74 o 
  -5   4  12       66.68      107.35     38.91 o 
  -4   4  12     1839.95     1798.49     33.20 o 
  -3   4  12     2963.33     2701.15     63.07 o 
  -2   4  12     1905.25     1971.84     42.05 o 
  -1   4  12      705.92      729.97     44.28 o 
   0   4  12     2483.41     2532.49     71.56 o 
   1   4  12      781.49      837.32     50.99 o 
   2   4  12      127.84      169.67     21.39 o 
   3   4  12      899.81      935.27     38.91 o 
   4   4  12       99.01      168.93     19.92 o 
   5   4  12      245.40      260.32     37.57 o 
   6   4  12      167.92      239.75     21.39 o 
   7   4  12       82.75      108.69     33.55 o 
   8   4  12      540.38      473.60     23.61 o 
   9   4  12      657.08      572.97     40.26 o 
  10   4  12      168.77      254.50     22.87 o 
  11   4  12       15.79       30.86     38.91 o 
  12   4  12      173.24      195.49     21.39 o 
  13   4  12      353.53      315.34     44.28 o 
 -19   5  12      259.94      225.43     41.60 o 
 -18   5  12      609.60      581.02     41.60 o 
 -17   5  12        5.67       -1.34     42.94 o 
 -16   5  12      312.32      367.67     48.31 o 
 -15   5  12     1612.39     1709.52     67.09 o 
 -14   5  12      277.26      304.60     40.26 o 
 -13   5  12     1630.51     1586.07     63.07 o 
 -12   5  12     2020.37     2193.93     69.78 o 
 -11   5  12      532.40      683.00     44.28 o 
 -10   5  12      570.60      739.36     40.26 o 
  -9   5  12      798.34      904.41     57.70 o 
  -8   5  12      777.98      664.22     55.02 o 
  -7   5  12     4461.76     3979.94     71.12 o 
  -6   5  12     3942.70     4216.11     89.90 o 
  -5   5  12     1528.72     1642.43     46.96 o 
  -4   5  12      316.38      472.33     40.26 o 
  -3   5  12       25.42       84.54     38.91 o 
  -2   5  12      709.61      554.19     48.31 o 
  -1   5  12     2186.05     2503.90     87.22 o 
   0   5  12      849.78     1107.03     53.67 o 
   1   5  12      138.13      201.28     41.60 o 
   2   5  12      262.93      428.05     46.96 o 
   3   5  12      458.59      442.81     38.91 o 
   4   5  12      423.80      452.21     36.23 o 
   5   5  12       72.35       41.60     34.89 o 
   6   5  12      246.66      334.12     38.91 o 
   7   5  12      207.51      213.35     40.26 o 
   8   5  12      280.39      193.23     37.57 o 
   9   5  12       22.72       73.80     37.57 o 
  10   5  12      754.97      772.91     49.65 o 
  11   5  12       11.87       76.49     37.57 o 
  12   5  12        2.63       18.79     41.60 o 
 -18   6  12      139.68      114.06     45.62 o 
 -17   6  12      615.26      629.99     28.77 o 
 -16   6  12        7.52       49.65     40.26 o 
 -15   6  12      528.95      618.92     30.25 o 
 -14   6  12      367.97      371.69     45.62 o 
 -13   6  12      749.55      722.20     27.29 o 
 -12   6  12      526.10      567.60     38.91 o 
 -11   6  12     6381.37     6209.13     75.98 o 
 -10   6  12        2.04       57.70     38.91 o 
  -9   6  12     2198.65     2254.38     36.88 o 
  -8   6  12      941.66      986.26     46.96 o 
  -7   6  12      993.39     1099.89     27.29 o 
  -6   6  12     1511.23     1536.42     56.36 o 
  -5   6  12    10631.13     9991.26    128.36 o 
  -4   6  12      261.04      297.89     40.26 o 
  -3   6  12     2494.26     2400.44     38.36 o 
  -2   6  12     2283.64     2192.59     85.88 o 
  -1   6  12     2303.65     2389.38     50.16 o 
   0   6  12       10.26       -4.03     44.28 o 
   1   6  12     1252.70     1158.91     32.46 o 
   2   6  12      657.79      571.63     45.62 o 
   3   6  12       33.40       30.25     24.34 o 
   4   6  12      428.20      355.59     36.23 o 
   5   6  12      516.62      618.18     23.61 o 
   6   6  12      222.37      171.76     37.57 o 
   7   6  12       18.95       42.05     20.66 o 
   8   6  12     1045.90      693.74     41.60 o 
   9   6  12      807.40      672.03     28.03 o 
  10   6  12        1.23        9.39     37.57 o 
  11   6  12      263.67      236.06     22.13 o 
 -16   7  12      285.63      301.92     45.62 o 
 -15   7  12        0.43       57.70     44.28 o 
 -14   7  12      294.20      265.69     44.28 o 
 -13   7  12      637.44      554.19     44.28 o 
 -12   7  12      586.01      669.59     48.31 o 
 -11   7  12      181.64      163.71     37.57 o 
 -10   7  12      183.97      291.18     46.96 o 
  -9   7  12      157.18      122.11     41.60 o 
  -8   7  12      147.51      165.05     41.60 o 
  -7   7  12     1197.24     1270.74     52.33 o 
  -6   7  12        2.16       53.67     41.60 o 
  -5   7  12      262.12      289.84     42.94 o 
  -4   7  12       27.89       81.85     42.94 o 
  -3   7  12      192.71      161.02     42.94 o 
  -2   7  12       14.93      122.11     38.91 o 
  -1   7  12     1966.04     1806.14     57.70 o 
   0   7  12       63.85       99.30     42.94 o 
   1   7  12      419.63      560.90     46.96 o 
   2   7  12      320.88      288.50     42.94 o 
   3   7  12      370.05      354.25     44.28 o 
   4   7  12      244.40      199.94     45.62 o 
   5   7  12      250.45      316.68     41.60 o 
   6   7  12        9.31        1.34     33.55 o 
   7   7  12       71.30       67.09     34.89 o 
   8   7  12       19.48        5.37     36.23 o 
   9   7  12        5.83       38.91     38.91 o 
 -14   8  12     1219.08     1014.32     33.93 o 
 -13   8  12       80.78       68.43     36.23 o 
 -12   8  12       14.67       74.51     25.08 o 
 -11   8  12       37.36      136.87     40.26 o 
 -10   8  12      236.96      300.98     23.61 o 
  -9   8  12        3.52       69.78     41.60 o 
  -8   8  12       28.60       25.08     21.39 o 
  -7   8  12       10.92       56.36     37.57 o 
  -6   8  12       78.09       91.47     22.13 o 
  -5   8  12        2.14       -1.34     38.91 o 
  -4   8  12       14.23       57.54     25.08 o 
  -3   8  12      349.80      267.03     46.96 o 
  -2   8  12     1306.47     1282.84     41.31 o 
  -1   8  12       35.82       67.09     41.60 o 
   0   8  12     1412.31     1459.15     43.52 o 
   1   8  12      287.48      178.47     45.62 o 
   2   8  12       20.50       20.66     23.61 o 
   3   8  12      811.12      579.68     46.96 o 
   4   8  12      802.43      697.12     34.67 o 
   5   8  12      152.31      154.31     46.96 o 
   6   8  12     1207.19     1082.19     36.88 o 
   7   8  12      267.68      162.36     38.91 o 
 -11   9  12       39.69       14.76     50.99 o 
 -10   9  12      102.02       59.04     42.94 o 
  -9   9  12      302.71      236.17     45.62 o 
  -8   9  12       77.63       36.23     37.57 o 
  -7   9  12      197.28      150.29     44.28 o 
  -6   9  12       52.85       61.73     40.26 o 
  -5   9  12       20.84        1.34     41.60 o 
  -4   9  12       65.57       17.44     44.28 o 
  -3   9  12      605.33      591.76     55.02 o 
  -2   9  12      218.97      132.84     46.96 o 
  -1   9  12      297.86      410.61     48.31 o 
   0   9  12       95.97      142.24     44.28 o 
   1   9  12       10.15       -2.68     44.28 o 
   2   9  12      199.34       79.17     40.26 o 
   3   9  12      106.77      130.16     45.62 o 
   4   9  12      613.54      385.11     49.65 o 
  -5  10  12      370.39      241.96     53.85 o 
  -4  10  12       22.94       24.15     76.49 o 
  -3  10  12      168.97      236.06     46.47 o 
  -2  10  12      380.69      178.47    140.89 o 
 -21   1  13      189.67      214.70     41.60 o 
 -20   1  13       19.41       21.47     34.89 o 
 -19   1  13      202.57      186.52     36.23 o 
 -18   1  13      307.99      340.83     38.91 o 
 -17   1  13     1282.36     1154.00     46.96 o 
 -16   1  13       22.26       68.43     33.55 o 
 -15   1  13       71.18       60.38     33.55 o 
 -14   1  13     1738.15     1667.93     41.60 o 
 -13   1  13     1454.49     1529.71     44.28 o 
 -12   1  13     3031.35     3046.01     57.70 o 
 -11   1  13      664.17      677.64     37.57 o 
 -10   1  13      167.87      103.32     42.94 o 
  -9   1  13     1616.62     1673.29     46.96 o 
  -8   1  13     4451.79     4257.71     60.38 o 
  -7   1  13     2315.75     2372.40     67.09 o 
  -6   1  13     2244.78     2227.48     53.67 o 
  -5   1  13      450.09      558.21     36.23 o 
  -4   1  13      129.11       97.96     38.91 o 
  -3   1  13     4860.94     5056.11     81.85 o 
  -2   1  13      506.24      678.98     46.96 o 
  -1   1  13     1844.86     1873.23     57.70 o 
   0   1  13      153.88      187.86     45.62 o 
   1   1  13      728.73      837.32     40.26 o 
   2   1  13      596.85      876.23     42.94 o 
   3   1  13     3213.63     3456.62     67.09 o 
   4   1  13       84.41       92.59     34.89 o 
   5   1  13      403.78      430.74     37.57 o 
   6   1  13      333.53      358.28     36.23 o 
   7   1  13      178.29      148.95     36.23 o 
   8   1  13      300.52      369.01     34.89 o 
   9   1  13      132.15      127.48     34.89 o 
  10   1  13      247.54      273.74     40.26 o 
  11   1  13      104.09       91.25     38.91 o 
  12   1  13       88.09       38.91     40.26 o 
  13   1  13      120.25       48.31     40.26 o 
 -21   2  13       16.85       60.38     36.23 o 
 -20   2  13        0.52        6.71     37.57 o 
 -19   2  13       31.34       30.86     34.89 o 
 -18   2  13       11.62       53.67     36.23 o 
 -17   2  13       63.72      118.08     36.23 o 
 -16   2  13      468.18      758.15     34.89 o 
 -15   2  13      102.78       81.85     37.57 o 
 -14   2  13      410.84      587.73     40.26 o 
 -13   2  13      476.56      513.93     40.26 o 
 -12   2  13     1186.53     1921.54     45.62 o 
 -11   2  13        0.11       -4.03     41.60 o 
 -10   2  13     1205.97     2024.86     42.94 o 
  -9   2  13       47.49       53.67     36.23 o 
  -8   2  13     1259.14     2036.94     45.62 o 
  -7   2  13      336.30      348.88     42.94 o 
  -6   2  13      247.16      406.58     30.86 o 
  -5   2  13      634.46      610.54     34.89 o 
  -4   2  13     1832.68     2855.47     48.31 o 
  -3   2  13       24.77       76.49     36.23 o 
  -2   2  13     1421.64     2691.76     45.62 o 
  -1   2  13       76.15       72.46     41.60 o 
   0   2  13      356.93      849.39     40.26 o 
   1   2  13      217.15      214.70     34.89 o 
   2   2  13      240.15      536.74     36.23 o 
   3   2  13       61.63       63.07     34.89 o 
   4   2  13      124.84      245.56     34.89 o 
   5   2  13      162.34      142.24     36.23 o 
   6   2  13      101.13      229.46     37.57 o 
   7   2  13       19.96       14.76     37.57 o 
   8   2  13       81.45      182.49     36.23 o 
   9   2  13       51.92       38.91     34.89 o 
  10   2  13       10.76       37.57     34.89 o 
  11   2  13        0.07       68.43     37.57 o 
  12   2  13      111.96      147.60     37.57 o 
  13   2  13       43.44       16.10     37.57 o 
 -20   3  13      116.57      187.86     37.57 o 
 -19   3  13      380.83      371.69     36.23 o 
 -18   3  13     1514.00     1439.81     50.99 o 
 -17   3  13     1547.69     1710.86     42.94 o 
 -16   3  13      398.43      394.51     38.91 o 
 -15   3  13      460.38      446.84     37.57 o 
 -14   3  13      889.13      921.85     41.60 o 
 -13   3  13       13.71       37.57     34.89 o 
 -12   3  13     1569.95     1643.77     53.67 o 
 -11   3  13     1155.35     1294.89     49.65 o 
 -10   3  13       15.50       50.99     34.89 o 
  -9   3  13        3.02       38.91     32.20 o 
  -8   3  13      753.21      695.08     40.26 o 
  -7   3  13     2036.00     2269.08     53.67 o 
  -6   3  13       13.29       55.02     34.89 o 
  -5   3  13     1056.15     1105.69     49.65 o 
  -4   3  13     1382.53     1412.97     64.41 o 
  -3   3  13     3248.18     3024.54     73.80 o 
  -2   3  13       48.56      157.00     44.28 o 
  -1   3  13      271.86      305.94     42.94 o 
   0   3  13      116.56      229.46     40.26 o 
   1   3  13      342.97      418.66     42.94 o 
   2   3  13     1122.40     1128.50     45.62 o 
   3   3  13     2423.56     2515.98     57.70 o 
   4   3  13     1606.57     1654.51     73.80 o 
   5   3  13      737.25      666.90     38.91 o 
   6   3  13      401.73      426.71     38.91 o 
   7   3  13      184.16      181.15     36.23 o 
   8   3  13     1196.95     1168.76     56.36 o 
   9   3  13      473.21      406.58     38.91 o 
  10   3  13       62.16      126.13     38.91 o 
  11   3  13       26.65       -6.71     37.57 o 
  12   3  13      144.92      178.47     37.57 o 
  13   3  13        3.80       22.81     48.31 o 
 -20   4  13        1.96      -12.08     37.57 o 
 -19   4  13      476.84      727.29     38.91 o 
 -18   4  13        4.37       53.67     40.26 o 
 -17   4  13      952.08     1380.77     49.65 o 
 -16   4  13      141.95      108.69     41.60 o 
 -15   4  13      173.12      303.26     42.94 o 
 -14   4  13       63.69       53.67     41.60 o 
 -13   4  13     3065.63     4781.03     60.38 o 
 -12   4  13        2.57        8.05     34.89 o 
 -11   4  13     2991.49     4509.97     64.41 o 
 -10   4  13        2.11      -36.23     36.23 o 
  -9   4  13      498.99      833.29     45.62 o 
  -8   4  13       10.43       13.42     45.62 o 
  -7   4  13      609.90      976.87     44.28 o 
  -6   4  13      472.87      433.42     37.57 o 
  -5   4  13     6393.79    10247.75    118.08 o 
  -4   4  13      352.62      425.37     41.60 o 
  -3   4  13     1705.46     3347.93     75.14 o 
  -2   4  13       40.10       33.55     41.60 o 
  -1   4  13      420.35      559.55     44.28 o 
   0   4  13       50.43       69.78     45.62 o 
   1   4  13       49.40       53.67     50.99 o 
   2   4  13        2.92       45.62     32.20 o 
   3   4  13      265.37      326.07     40.26 o 
   4   4  13      370.80      335.46     37.57 o 
   5   4  13       20.46       57.70     33.55 o 
   6   4  13      562.96      442.81     36.23 o 
   7   4  13      675.67     1053.36     38.91 o 
   8   4  13        0.01       34.89     36.23 o 
   9   4  13      747.69     1301.60     57.70 o 
  10   4  13      160.99      170.42     40.26 o 
  11   4  13      197.15      293.87     37.57 o 
  12   4  13       57.03       67.09     33.55 o 
 -19   5  13      222.01      191.89     42.94 o 
 -18   5  13      223.46      296.55     42.94 o 
 -17   5  13      147.65      140.89     38.91 o 
 -16   5  13      789.69      750.10     48.31 o 
 -15   5  13     1161.75     1081.53     42.94 o 
 -14   5  13        2.12       63.07     40.26 o 
 -13   5  13     2580.94     2435.47     85.88 o 
 -12   5  13      925.95      892.33     44.28 o 
 -11   5  13      437.97      432.08     49.65 o 
 -10   5  13       59.48       55.02     40.26 o 
  -9   5  13     1659.17     1709.52     64.41 o 
  -8   5  13     1547.85     1643.77     57.70 o 
  -7   5  13     3139.84     2923.90     75.14 o 
  -6   5  13     1169.00     1156.68     53.67 o 
  -5   5  13       29.02       34.89     36.23 o 
  -4   5  13      327.18      462.94     42.94 o 
  -3   5  13      558.16      715.21     48.31 o 
  -2   5  13      550.67      599.81     50.99 o 
  -1   5  13      995.34      870.86     45.62 o 
   0   5  13      412.59      402.56     38.91 o 
   1   5  13      419.19      402.56     44.28 o 
   2   5  13      146.86      197.25     46.96 o 
   3   5  13     1340.85     1289.52     45.62 o 
   4   5  13      134.67      138.21     33.55 o 
   5   5  13      297.27      257.64     40.26 o 
   6   5  13       37.86        1.34     34.89 o 
   7   5  13     1248.88      913.80     46.96 o 
   8   5  13        6.14       16.10     38.91 o 
   9   5  13      111.90       85.88     36.23 o 
  10   5  13       15.83       21.47     40.26 o 
  11   5  13      191.97      174.44     37.57 o 
 -17   6  13       25.00      -18.79     42.94 o 
 -16   6  13       83.74      131.50     36.23 o 
 -15   6  13        8.98      -14.76     44.28 o 
 -14   6  13        3.41      106.01     44.28 o 
 -13   6  13       13.28       65.75     46.96 o 
 -12   6  13      542.38      754.12     44.28 o 
 -11   6  13       36.11       87.22     38.91 o 
 -10   6  13      425.80      878.91     49.65 o 
  -9   6  13      325.75      367.67     44.28 o 
  -8   6  13     1230.53     1501.54     44.28 o 
  -7   6  13      409.78      415.97     41.60 o 
  -6   6  13       19.45       49.65     37.57 o 
  -5   6  13      116.73      100.64     41.60 o 
  -4   6  13       69.14      144.92     37.57 o 
  -3   6  13       45.80       84.54     46.96 o 
  -2   6  13      113.27      340.83     48.31 o 
  -1   6  13      146.95       75.14     42.94 o 
   0   6  13      767.64     1021.15     52.33 o 
   1   6  13       46.33      110.03     44.28 o 
   2   6  13       37.06       72.46     42.94 o 
   3   6  13      149.15      169.07     52.33 o 
   4   6  13      260.12      343.51     38.91 o 
   5   6  13       69.73       41.60     37.57 o 
   6   6  13       10.26       45.62     36.23 o 
   7   6  13        6.22       55.02     40.26 o 
   8   6  13       28.00       76.49     38.91 o 
   9   6  13      100.46       57.70     37.57 o 
  10   6  13       96.34       79.17     40.26 o 
 -16   7  13       93.55       64.41     44.28 o 
 -15   7  13      214.71      212.01     41.60 o 
 -14   7  13      143.59      126.13     42.94 o 
 -13   7  13      878.03     1132.53     57.70 o 
 -12   7  13       78.55       65.75     49.65 o 
 -11   7  13     2031.27     2424.73     95.27 o 
 -10   7  13      117.01      101.98     40.26 o 
  -9   7  13        0.23       13.42     38.91 o 
  -8   7  13      427.11      621.28     48.31 o 
  -7   7  13     1322.96     1480.07     56.36 o 
  -6   7  13       31.14       37.57     41.60 o 
  -5   7  13     1891.29     1619.62     65.75 o 
  -4   7  13      933.68      967.48     44.28 o 
  -3   7  13      269.29      182.49     44.28 o 
  -2   7  13     1390.13     1361.98     73.80 o 
  -1   7  13      673.83      512.59     41.60 o 
   0   7  13        3.76       20.13     45.62 o 
   1   7  13      141.76      116.74     48.31 o 
   2   7  13     1517.32     1214.38     67.09 o 
   3   7  13       10.73       -1.34     41.60 o 
   4   7  13      316.91      305.94     55.02 o 
   5   7  13      103.23      101.98     41.60 o 
   6   7  13       23.33       13.42     34.89 o 
   7   7  13       54.01       80.51     36.23 o 
   8   7  13       32.54      100.64     37.57 o 
 -14   8  13       89.12       59.04     84.54 o 
 -13   8  13      223.43      299.23     40.26 o 
 -12   8  13      106.05       50.99     38.91 o 
 -11   8  13      267.96      378.40     41.60 o 
 -10   8  13       58.28       24.15     38.91 o 
  -9   8  13      398.32      721.92     42.94 o 
  -8   8  13       15.58       63.07     34.89 o 
  -7   8  13     1034.62     1382.11     44.28 o 
  -6   8  13      164.11      209.33     38.91 o 
  -5   8  13      221.87      371.69     40.26 o 
  -4   8  13       15.30        6.71     44.28 o 
  -3   8  13      525.78      759.49     44.28 o 
  -2   8  13       66.70       68.43     40.26 o 
  -1   8  13      301.29      422.68     42.94 o 
   0   8  13        2.15       46.96     45.62 o 
   1   8  13        2.78       21.47     41.60 o 
   2   8  13       47.35      -44.28     48.31 o 
   3   8  13      940.24     1178.15     53.67 o 
   4   8  13        0.45       14.76     40.26 o 
   5   8  13      569.49      610.54     48.31 o 
   6   8  13        0.28       34.89     65.75 o 
 -10   9  13      213.70      203.96     41.60 o 
  -9   9  13      205.78      263.00     41.60 o 
  -8   9  13       59.86       56.36     41.60 o 
  -7   9  13      322.95      249.58     38.91 o 
  -6   9  13       14.90       41.60     42.94 o 
  -5   9  13       25.41      108.69     45.62 o 
  -4   9  13      300.32      335.46     44.28 o 
  -3   9  13      629.34      359.62     55.02 o 
  -2   9  13      317.37      257.64     46.96 o 
  -1   9  13        4.69       25.50     48.31 o 
   0   9  13        6.82      -44.28     44.28 o 
   1   9  13      425.56      322.05     48.31 o 
   2   9  13      190.05      189.20     41.60 o 
 -21   0  14       78.81       73.80     56.36 o 
 -20   0  14      247.80      205.08     27.29 o 
 -19   0  14        4.19      -16.10     49.65 o 
 -18   0  14      186.08      275.90     29.51 o 
 -17   0  14       47.97       34.89     44.28 o 
 -16   0  14        5.58       29.51     33.20 o 
 -15   0  14      316.18      324.73     53.67 o 
 -14   0  14     1052.63     1133.83     32.46 o 
 -13   0  14       15.00       53.67     49.65 o 
 -12   0  14      916.24     1077.03     33.93 o 
 -11   0  14     3262.13     2911.82    123.45 o 
 -10   0  14     3048.70     3402.22     42.05 o 
  -9   0  14     1609.67     1374.06     61.73 o 
  -8   0  14     8811.52     8479.74    103.28 o 
  -7   0  14     2271.89     2133.55     75.14 o 
  -6   0  14       21.61       -6.64     31.72 o 
  -5   0  14     6093.76     5069.53     87.22 o 
  -4   0  14     1599.92     1902.50     34.67 o 
  -3   0  14     1800.89     1340.51     84.54 o 
  -2   0  14     1871.07     2306.02     43.52 o 
  -1   0  14      777.96      861.47     59.04 o 
   0   0  14     2742.50     2619.53     69.34 o 
   1   0  14     3998.10     3452.59     95.27 o 
   2   0  14       74.92      180.73     30.25 o 
   3   0  14      595.48      566.26     52.33 o 
   4   0  14      680.46      821.79     33.20 o 
   5   0  14      997.82      921.85     56.36 o 
   6   0  14      529.07      606.38     33.93 o 
   7   0  14      108.62       22.81     55.02 o 
   8   0  14      117.72      144.59     28.03 o 
   9   0  14     1339.48     1247.92     83.19 o 
  10   0  14     1936.58     1997.66    135.00 o 
  11   0  14      228.78      354.25     60.38 o 
  12   0  14      446.92      476.55     33.93 o 
 -21   1  14      196.56      174.44     38.91 o 
 -20   1  14      421.53      409.27     37.57 o 
 -19   1  14      358.91      362.30     37.57 o 
 -18   1  14      292.26      338.15     37.57 o 
 -17   1  14      349.13      330.10     38.91 o 
 -16   1  14       42.52       76.49     36.23 o 
 -15   1  14     2170.85     1983.26     50.99 o 
 -14   1  14      176.81      174.44     33.55 o 
 -13   1  14      668.64      868.18     40.26 o 
 -12   1  14      492.10      287.16     40.26 o 
 -11   1  14      639.67      789.01     45.62 o 
 -10   1  14     2521.80     2364.35     46.96 o 
  -9   1  14     2829.59     3033.93     56.36 o 
  -8   1  14      618.53      665.56     41.60 o 
  -7   1  14     1113.20     1332.46     45.62 o 
  -6   1  14     2380.39     2234.19     50.99 o 
  -5   1  14       22.32      123.45     32.20 o 
  -4   1  14     7188.36     6321.48     87.22 o 
  -3   1  14     1198.56     1497.51     45.62 o 
  -2   1  14      639.88      657.51     40.26 o 
  -1   1  14      158.36      295.21     37.57 o 
   0   1  14      900.36      974.19     45.62 o 
   1   1  14      407.45      570.29     42.94 o 
   2   1  14     3480.86     3581.41     69.78 o 
   3   1  14       68.65      158.34     37.57 o 
   4   1  14      897.32     1053.36     45.62 o 
   5   1  14      125.53       79.17     34.89 o 
   6   1  14      212.89      214.70     36.23 o 
   7   1  14      595.02      546.13     38.91 o 
   8   1  14      376.02      487.09     41.60 o 
   9   1  14      166.95      199.94     36.23 o 
  10   1  14       26.53       53.67     38.91 o 
  11   1  14      337.17      233.48     40.26 o 
  12   1  14       60.99       76.49     34.89 o 
 -20   2  14      265.89      228.12     36.23 o 
 -19   2  14     3006.33     2647.57     29.51 o 
 -18   2  14        0.12       41.60     34.89 o 
 -17   2  14     5220.68     4485.15     46.47 o 
 -16   2  14     1115.57      984.92     40.26 o 
 -15   2  14       50.20       78.93     19.92 o 
 -14   2  14      973.96      823.90     41.60 o 
 -13   2  14     6762.20     6537.40     44.26 o 
 -12   2  14      442.38      462.94     36.23 o 
 -11   2  14      732.04      652.85     22.87 o 
 -10   2  14     1008.15      986.26     46.96 o 
  -9   2  14      399.94      497.94     24.34 o 
  -8   2  14       61.89       95.27     45.62 o 
  -7   2  14     1006.88      938.34     19.92 o 
  -6   2  14      191.27      232.14     37.57 o 
  -5   2  14      529.08      441.88     19.92 o 
  -4   2  14      910.29      983.58     41.60 o 
  -3   2  14     2016.77     2144.46     35.41 o 
  -2   2  14      212.82      275.08     44.28 o 
  -1   2  14      730.07      739.90     25.82 o 
   0   2  14     2089.41     2036.94     63.07 o 
   1   2  14      223.84      379.17     23.61 o 
   2   2  14      392.42      453.55     42.94 o 
   3   2  14      866.94     1105.06     25.82 o 
   4   2  14     1216.73      994.31     49.65 o 
   5   2  14      218.14      218.36     21.39 o 
   6   2  14     2399.44     2164.41     61.73 o 
   7   2  14      460.78      716.30     25.82 o 
   8   2  14        0.39       17.44     33.55 o 
   9   2  14      310.60      407.94     23.61 o 
  10   2  14      570.60      438.79     42.94 o 
  11   2  14       16.56       59.75     22.13 o 
  12   2  14      233.36      189.20     38.91 o 
 -20   3  14      463.81      354.25     44.28 o 
 -19   3  14      255.51      221.41     37.57 o 
 -18   3  14        5.83       24.15     38.91 o 
 -17   3  14        9.66      -13.42     38.91 o 
 -16   3  14     1283.30      946.01     41.60 o 
 -15   3  14      818.78      810.48     40.26 o 
 -14   3  14     1409.68     1321.73     45.62 o 
 -13   3  14     2105.99     2018.15     56.36 o 
 -12   3  14      241.86      277.76     37.57 o 
 -11   3  14      247.15      312.65     37.57 o 
 -10   3  14      971.44     1041.28     52.33 o 
  -9   3  14     1162.41     1172.78     53.67 o 
  -8   3  14      604.34      571.63     40.26 o 
  -7   3  14      403.85      496.49     40.26 o 
  -6   3  14        3.15       73.80     33.55 o 
  -5   3  14      244.62      288.50     38.91 o 
  -4   3  14      503.32      405.24     38.91 o 
  -3   3  14       27.17       56.36     38.91 o 
  -2   3  14      150.88      154.31     41.60 o 
  -1   3  14      344.18      508.56     44.28 o 
   0   3  14      235.63      244.22     41.60 o 
   1   3  14     1135.91     1412.97     55.02 o 
   2   3  14      972.42     1335.15     42.94 o 
   3   3  14      369.74      649.46     44.28 o 
   4   3  14      355.50      165.05     40.26 o 
   5   3  14      776.80      648.12     44.28 o 
   6   3  14      783.03      742.05     44.28 o 
   7   3  14      571.14      574.31     38.91 o 
   8   3  14      292.01      379.74     36.23 o 
   9   3  14      257.48      299.23     34.89 o 
  10   3  14       83.16      154.31     36.23 o 
  11   3  14        8.82       32.20     37.57 o 
  12   3  14        2.08      -16.10     56.36 o 
 -19   4  14      339.11      320.70     40.26 o 
 -18   4  14     2709.46     2530.27     39.10 o 
 -17   4  14       55.84      110.03     38.91 o 
 -16   4  14     1286.11     1182.52     26.56 o 
 -15   4  14     1573.51     1379.43     46.96 o 
 -14   4  14     3118.70     3071.00     38.36 o 
 -13   4  14       57.01       93.93     44.28 o 
 -12   4  14     3657.49     3786.56     47.95 o 
 -11   4  14      984.41      915.14     42.94 o 
 -10   4  14      179.36      174.09     22.13 o 
  -9   4  14      485.78      450.86     42.94 o 
  -8   4  14     1803.47     1915.04     36.15 o 
  -7   4  14       26.03       61.73     40.26 o 
  -6   4  14     5657.33     5366.69     81.15 o 
  -5   4  14     2154.88     1924.22     61.73 o 
  -4   4  14      357.51      542.94     23.61 o 
  -3   4  14     1010.77      890.99     55.02 o 
  -2   4  14     8425.34     8712.11     84.83 o 
  -1   4  14     2032.62     1790.03     59.04 o 
   0   4  14      101.67       59.02     22.13 o 
   1   4  14     2315.89     2035.59     64.41 o 
   2   4  14      908.74     1192.11     34.67 o 
   3   4  14       11.57        1.34     32.20 o 
   4   4  14      824.67     1019.49     29.51 o 
   5   4  14     1481.65     1159.36     45.62 o 
   6   4  14       10.14       -4.43     22.87 o 
   7   4  14      449.64      359.62     36.23 o 
   8   4  14      295.89      439.66     24.34 o 
   9   4  14       80.43       64.41     36.23 o 
  10   4  14      257.49      265.57     20.66 o 
  11   4  14      265.36      161.02     34.89 o 
 -18   5  14       32.24       46.96     40.26 o 
 -17   5  14      118.75      134.19     38.91 o 
 -16   5  14      481.46      421.34     42.94 o 
 -15   5  14       46.96       84.54     42.94 o 
 -14   5  14      397.75      425.37     45.62 o 
 -13   5  14      388.65      332.78     44.28 o 
 -12   5  14       41.14       81.85     41.60 o 
 -11   5  14     1682.25     1670.61     67.09 o 
 -10   5  14     1681.91     1536.42     63.07 o 
  -9   5  14      857.07      982.24     52.33 o 
  -8   5  14     1057.15     1443.84     60.38 o 
  -7   5  14      352.00      277.76     41.60 o 
  -6   5  14      222.00      213.35     46.96 o 
  -5   5  14     1185.78     1120.45     57.70 o 
  -4   5  14     1708.07     1807.48     53.67 o 
  -3   5  14      428.63      501.85     42.94 o 
  -2   5  14     1270.10     1375.40     85.88 o 
  -1   5  14      942.73      998.34     46.96 o 
   0   5  14      415.84      267.03     48.31 o 
   1   5  14       11.44       38.91     45.62 o 
   2   5  14      876.96      803.77     48.31 o 
   3   5  14     1076.25      920.51     55.02 o 
   4   5  14       62.26       14.76     37.57 o 
   5   5  14      139.49      183.83     38.91 o 
   6   5  14      214.29      226.77     40.26 o 
   7   5  14       16.54       57.70     34.89 o 
   8   5  14        4.09       12.08     33.55 o 
   9   5  14       27.49        1.34     34.89 o 
  10   5  14      175.55      174.44     40.26 o 
 -17   6  14       67.29       46.47     23.61 o 
 -16   6  14       82.27       95.27     44.28 o 
 -15   6  14      103.43      129.83     22.87 o 
 -14   6  14        8.62       55.02     42.94 o 
 -13   6  14      372.67      496.46     25.08 o 
 -12   6  14      349.50      322.05     38.91 o 
 -11   6  14      138.68      115.08     24.34 o 
 -10   6  14      684.85      598.47     41.60 o 
  -9   6  14     3421.19     3486.32     53.85 o 
  -8   6  14       20.54       64.41     34.89 o 
  -7   6  14      617.83      616.71     25.08 o 
  -6   6  14     1346.68     1171.44     52.33 o 
  -5   6  14     1786.22     1712.18     40.57 o 
  -4   6  14      800.75      728.63     50.99 o 
  -3   6  14     1100.14     1099.16     33.93 o 
  -2   6  14       61.38       52.33     41.60 o 
  -1   6  14       16.92        8.11     23.61 o 
   0   6  14      600.82      509.90     48.31 o 
   1   6  14       83.44       99.59     22.13 o 
   2   6  14      185.43      167.73     48.31 o 
   3   6  14      103.89      140.16     26.56 o 
   4   6  14       13.95       -4.03     41.60 o 
   5   6  14        1.44       -4.43     19.18 o 
   6   6  14      107.29       89.90     36.23 o 
   7   6  14       48.12       61.97     19.92 o 
   8   6  14       40.55       10.73     36.23 o 
 -15   7  14      285.09      267.03     46.96 o 
 -14   7  14     1178.46     1023.84     53.67 o 
 -13   7  14       29.74       48.31     38.91 o 
 -12   7  14       51.34       46.96     52.33 o 
 -11   7  14      153.87       81.85     42.94 o 
 -10   7  14     1249.67     1218.40     67.09 o 
  -9   7  14      272.80      291.18     40.26 o 
  -8   7  14      745.30      787.67     42.94 o 
  -7   7  14       90.91      108.69     38.91 o 
  -6   7  14       32.29      -21.47     37.57 o 
  -5   7  14     1371.73     1183.52     55.02 o 
  -4   7  14      114.99      157.00     40.26 o 
  -3   7  14     1960.33     1655.85     65.75 o 
  -2   7  14       39.82       81.85     45.62 o 
  -1   7  14       49.05       38.91     40.26 o 
   0   7  14       47.03        1.34     42.94 o 
   1   7  14     1299.46     1103.00     63.07 o 
   2   7  14        1.09      -20.13     45.62 o 
   3   7  14      880.90      660.19     45.62 o 
   4   7  14       41.37       38.91     45.62 o 
   5   7  14        7.79       49.65     46.96 o 
   6   7  14      240.14      155.66     38.91 o 
   7   7  14      247.68      242.88     52.33 o 
 -13   8  14      174.94       44.28    120.77 o 
 -12   8  14     1680.89     1597.10     47.21 o 
 -11   8  14       51.38       20.13     44.28 o 
 -10   8  14      140.13       81.15     24.34 o 
  -9   8  14      475.90      437.44     42.94 o 
  -8   8  14      952.01      981.86     30.25 o 
  -7   8  14        0.93       34.89     36.23 o 
  -6   8  14      148.41      165.98     20.66 o 
  -5   8  14      271.94      179.81     42.94 o 
  -4   8  14      604.30      545.15     24.34 o 
  -3   8  14        7.46      -29.52     42.94 o 
  -2   8  14      165.50      216.88     24.34 o 
  -1   8  14      473.45      305.94     52.33 o 
   0   8  14      200.54      162.29     25.82 o 
   1   8  14      215.34      122.11     42.94 o 
   2   8  14      836.37      721.46     36.15 o 
   3   8  14       25.96       48.31     42.94 o 
   4   8  14      557.68      461.06     26.56 o 
  -8   9  14      252.37      126.13     56.36 o 
  -7   9  14      244.30      199.94     48.31 o 
  -6   9  14       63.22       77.83     41.60 o 
  -5   9  14       42.46      103.32     34.89 o 
  -4   9  14       10.99       22.81     45.62 o 
  -3   9  14      122.25      159.68     37.57 o 
  -2   9  14       11.79       80.51     41.60 o 
  -1   9  14      121.70      123.45     48.31 o 
   0   9  14       13.51        5.37     73.80 o 
 -20   1  15      232.85      210.67     36.23 o 
 -19   1  15      538.22      491.12     38.91 o 
 -18   1  15      111.27       64.41     41.60 o 
 -17   1  15      162.93      115.40     34.89 o 
 -16   1  15      841.51      821.22     37.57 o 
 -15   1  15     1130.90     1123.13     42.94 o 
 -14   1  15      149.99       92.59     37.57 o 
 -13   1  15      216.40      128.82     36.23 o 
 -12   1  15     1715.94     1557.89     46.96 o 
 -11   1  15       79.24       53.67     36.23 o 
 -10   1  15     2789.16     2581.73     63.07 o 
  -9   1  15      317.86      358.28     37.57 o 
  -8   1  15     1331.37     1230.48     42.94 o 
  -7   1  15       66.88      124.79     34.89 o 
  -6   1  15     5575.72     5932.34     93.93 o 
  -5   1  15      282.00      438.79     37.57 o 
  -4   1  15     7802.68     7431.19    106.01 o 
  -3   1  15       48.33      161.02     33.55 o 
  -2   1  15      139.67      209.33     38.91 o 
  -1   1  15      998.39     1060.07     46.96 o 
   0   1  15     1771.20     1882.62     53.67 o 
   1   1  15     1964.37     1905.43     85.88 o 
   2   1  15      374.45      258.98     36.23 o 
   3   1  15       67.67       80.51     40.26 o 
   4   1  15      153.67      185.18     33.55 o 
   5   1  15      170.53      187.86     34.89 o 
   6   1  15      189.66      143.58     33.55 o 
   7   1  15       45.60       24.15     36.23 o 
   8   1  15       62.63       46.96     33.55 o 
   9   1  15      272.97      271.05     37.57 o 
  10   1  15      605.30      453.55     38.91 o 
  11   1  15        7.73       44.28     33.55 o 
 -20   2  15      605.56      876.23     37.57 o 
 -19   2  15        4.90       52.33     37.57 o 
 -18   2  15      643.84      794.38     40.26 o 
 -17   2  15       24.92       37.57     36.23 o 
 -16   2  15      100.52      139.55     33.55 o 
 -15   2  15        6.79      -16.10     34.89 o 
 -14   2  15       37.44       49.65     37.57 o 
 -13   2  15      128.57      150.29     36.23 o 
 -12   2  15      120.52      230.80     41.60 o 
 -11   2  15      284.68      312.65     40.26 o 
 -10   2  15       52.82      189.20     36.23 o 
  -9   2  15       41.57       89.90     46.96 o 
  -8   2  15      378.67      704.47     38.91 o 
  -7   2  15       38.84       85.88     34.89 o 
  -6   2  15      609.27      823.90     34.89 o 
  -5   2  15       13.98       76.49     33.55 o 
  -4   2  15     5129.18     8653.62     85.88 o 
  -3   2  15      966.44      905.75     52.33 o 
  -2   2  15      795.74     1367.35     48.31 o 
  -1   2  15      340.13      362.30     37.57 o 
   0   2  15     1392.17     2620.64     61.73 o 
   1   2  15      141.70      107.35     40.26 o 
   2   2  15      325.08      683.00     37.57 o 
   3   2  15      122.73      134.19     36.23 o 
   4   2  15      314.09      566.26     45.62 o 
   5   2  15      118.79       92.59     33.55 o 
   6   2  15        8.12       83.19     33.55 o 
   7   2  15      128.07       72.46     36.23 o 
   8   2  15      368.92      555.53     42.94 o 
   9   2  15       19.59       33.55     37.57 o 
  10   2  15      222.14      420.00     41.60 o 
  11   2  15        1.33       52.33     37.57 o 
 -20   3  15      218.73       63.07    138.21 o 
 -19   3  15      330.67      304.60     40.26 o 
 -18   3  15       14.48       48.31     37.57 o 
 -17   3  15      141.24      216.04     41.60 o 
 -16   3  15     1475.13     1508.24     45.62 o 
 -15   3  15      548.36      646.77     40.26 o 
 -14   3  15     1918.89     1781.98     59.04 o 
 -13   3  15      938.71      941.98     52.33 o 
 -12   3  15        7.17       48.31     37.57 o 
 -11   3  15       39.26       29.52     36.23 o 
 -10   3  15     2739.98     2905.12     63.07 o 
  -9   3  15      425.31      499.17     45.62 o 
  -8   3  15      242.86      322.05     40.26 o 
  -7   3  15       24.77       12.08     34.89 o 
  -6   3  15      180.45      213.35     38.91 o 
  -5   3  15       18.34       -9.39     37.57 o 
  -4   3  15       17.78       84.54     46.96 o 
  -3   3  15      154.80      136.87     40.26 o 
  -2   3  15      260.44      289.84     44.28 o 
  -1   3  15      558.87      601.15     42.94 o 
   0   3  15     1686.58     1549.84     52.33 o 
   1   3  15      101.62      138.21     38.91 o 
   2   3  15      172.02      256.29     37.57 o 
   3   3  15      532.68      535.40     37.57 o 
   4   3  15     2714.11     2597.83     64.41 o 
   5   3  15      727.07      791.69     41.60 o 
   6   3  15      355.81      280.45     38.91 o 
   7   3  15      138.61      112.72     40.26 o 
   8   3  15       62.92       56.36     36.23 o 
   9   3  15       12.01       71.12     37.57 o 
  10   3  15      190.64      138.21     37.57 o 
 -19   4  15      306.46      359.62     50.99 o 
 -18   4  15        0.01       48.31     42.94 o 
 -17   4  15     1305.49     1650.48     49.65 o 
 -16   4  15      160.20      209.33     44.28 o 
 -15   4  15      439.76      627.99     40.26 o 
 -14   4  15       78.60      136.87     41.60 o 
 -13   4  15        7.63       60.38     38.91 o 
 -12   4  15      108.41      112.72     40.26 o 
 -11   4  15      657.85     1029.20     44.28 o 
 -10   4  15      110.46       99.30     41.60 o 
  -9   4  15     2572.94     4200.01     59.04 o 
  -8   4  15      162.16      236.17     37.57 o 
  -7   4  15      265.01      417.32     40.26 o 
  -6   4  15      191.04      127.48     36.23 o 
  -5   4  15        4.70       56.36     38.91 o 
  -4   4  15       38.48      123.45     38.91 o 
  -3   4  15       16.67      148.95     44.28 o 
  -2   4  15      139.12      130.16     41.60 o 
  -1   4  15      109.42      260.32     41.60 o 
   0   4  15      139.89      190.54     45.62 o 
   1   4  15      247.83      527.35     40.26 o 
   2   4  15        5.42       88.56     49.65 o 
   3   4  15      793.10     1349.91     40.26 o 
   4   4  15      223.81      238.85     36.23 o 
   5   4  15      429.34      750.10     42.94 o 
   6   4  15      346.48      277.76     38.91 o 
   7   4  15       26.21      120.77     38.91 o 
   8   4  15      182.06      166.39     36.23 o 
   9   4  15      375.48      548.82     38.91 o 
  10   4  15       14.07       95.27     52.33 o 
 -18   5  15      868.71      728.63     87.22 o 
 -17   5  15      473.17      499.17     41.60 o 
 -16   5  15        6.35       76.49     41.60 o 
 -15   5  15      218.86      186.52     40.26 o 
 -14   5  15      518.85      611.89     45.62 o 
 -13   5  15      547.60      579.68     42.94 o 
 -12   5  15      110.47       95.27     41.60 o 
 -11   5  15     1854.82     1815.53     56.36 o 
 -10   5  15      341.37      378.40     37.57 o 
  -9   5  15      644.47      688.37     44.28 o 
  -8   5  15       71.88       93.93     33.55 o 
  -7   5  15     1232.16     1103.00     48.31 o 
  -6   5  15        5.85       14.76     38.91 o 
  -5   5  15     4197.45     3425.76     84.54 o 
  -4   5  15      381.74      493.80     46.96 o 
  -3   5  15        1.73       33.55     42.94 o 
  -2   5  15     1903.46     1591.44     87.22 o 
  -1   5  15     1061.70      960.77     60.38 o 
   0   5  15      307.49      253.61     46.96 o 
   1   5  15      394.92      433.42     45.62 o 
   2   5  15      748.53      717.89     44.28 o 
   3   5  15        5.43        8.05     42.94 o 
   4   5  15        2.12       12.08     37.57 o 
   5   5  15      357.81      267.03     37.57 o 
   6   5  15       36.36       57.70     37.57 o 
   7   5  15        8.23       59.04     34.89 o 
   8   5  15        0.17       37.57     34.89 o 
   9   5  15      504.82      352.91    110.03 o 
 -16   6  15       60.68      140.89     45.62 o 
 -15   6  15       60.02       40.26     40.26 o 
 -14   6  15      210.81      284.47     36.23 o 
 -13   6  15       91.65       41.60     36.23 o 
 -12   6  15      237.46      520.64     48.31 o 
 -11   6  15       85.79      114.06     38.91 o 
 -10   6  15      916.68     1272.08     48.31 o 
  -9   6  15        0.64       21.47     37.57 o 
  -8   6  15      575.07      739.36     45.62 o 
  -7   6  15      133.02       81.85     34.89 o 
  -6   6  15      928.76     1488.12     48.31 o 
  -5   6  15       57.38      118.08     46.96 o 
  -4   6  15      539.19      729.97     45.62 o 
  -3   6  15       94.20      166.39     40.26 o 
  -2   6  15       79.52      163.71     50.99 o 
  -1   6  15      112.13      169.07     46.96 o 
   0   6  15      172.63      250.93     41.60 o 
   1   6  15        1.36      -49.65     49.65 o 
   2   6  15      625.74      915.14     56.36 o 
   3   6  15       98.90      116.74     40.26 o 
   4   6  15        6.85       29.52     48.31 o 
   5   6  15       50.45       88.56     36.23 o 
   6   6  15      116.54      147.60     38.91 o 
   7   6  15       14.15       42.94     36.23 o 
 -14   7  15      345.33      190.54     37.57 o 
 -13   7  15      114.08       99.30     48.31 o 
 -12   7  15       23.30      -34.89     34.89 o 
 -11   7  15      941.81      835.98     57.70 o 
 -10   7  15      378.31      295.21     41.60 o 
  -9   7  15      219.92      232.14     40.26 o 
  -8   7  15       39.16       29.52     37.57 o 
  -7   7  15       93.80      118.08     41.60 o 
  -6   7  15     1029.06      896.36     49.65 o 
  -5   7  15      514.66      453.55     44.28 o 
  -4   7  15      272.25      205.30     44.28 o 
  -3   7  15      599.42      382.43     52.33 o 
  -2   7  15      860.58      744.73     46.96 o 
  -1   7  15      159.06      151.63     41.60 o 
   0   7  15     1170.17      971.50     72.46 o 
   1   7  15      152.66       55.02     38.91 o 
   2   7  15       46.87       69.78     46.96 o 
   3   7  15       19.18        4.03     48.31 o 
   4   7  15      293.69      185.18     46.96 o 
   5   7  15       59.02       41.60     49.65 o 
 -11   8  15      130.22      170.42     36.23 o 
 -10   8  15       44.76      150.29     37.57 o 
  -9   8  15      384.73      563.58     42.94 o 
  -8   8  15        6.17      -33.55     38.91 o 
  -7   8  15      159.43      213.35     41.60 o 
  -6   8  15       17.63       42.94     42.94 o 
  -5   8  15      527.30      727.29     52.33 o 
  -4   8  15       43.52       52.33     46.96 o 
  -3   8  15      580.06      929.91     50.99 o 
  -2   8  15      132.95       73.80     44.28 o 
  -1   8  15      343.11      487.09     42.94 o 
   0   8  15       21.29       30.86     38.91 o 
   1   8  15      132.51      106.01     45.62 o 
   2   8  15       42.33       63.07     41.60 o 
 -20   0  16     1797.29     1385.38     38.36 o 
 -19   0  16       85.12      111.37     49.65 o 
 -18   0  16     1167.79      785.64     36.88 o 
 -17   0  16      100.42      104.66     48.31 o 
 -16   0  16      136.51      145.32     27.29 o 
 -15   0  16        4.29       24.15     48.31 o 
 -14   0  16      216.20      211.72     27.29 o 
 -13   0  16      156.20      147.60     63.07 o 
 -12   0  16     1223.25     1100.63     32.46 o 
 -11   0  16        9.11       36.23     60.38 o 
 -10   0  16      221.54      254.50     30.25 o 
  -9   0  16      673.07      591.76     52.33 o 
  -8   0  16       10.95       63.44     26.56 o 
  -7   0  16     1618.87     1555.21     91.25 o 
  -6   0  16     2497.02     2724.29     36.88 o 
  -5   0  16      105.82      332.78     53.67 o 
  -4   0  16     7110.46     6690.10     94.42 o 
  -3   0  16     4691.83     3939.69    162.36 o 
  -2   0  16       42.00       92.21     33.93 o 
  -1   0  16      778.11      979.55     69.78 o 
   0   0  16      379.05      663.92     36.15 o 
   1   0  16       72.86       67.09     53.67 o 
   2   0  16      790.70      984.82     38.36 o 
   3   0  16      675.94      674.95     60.38 o 
   4   0  16     1178.68      871.21     46.47 o 
   5   0  16      248.13      205.30     50.99 o 
   6   0  16       13.35       34.67     30.25 o 
   7   0  16       76.39       38.91     55.02 o 
   8   0  16        2.87       34.67     23.61 o 
   9   0  16       59.02       49.65     46.96 o 
  10   0  16        1.86       22.13     26.56 o 
 -20   1  16      221.85      197.25     40.26 o 
 -19   1  16      375.31      261.66     34.89 o 
 -18   1  16       21.39       49.65     40.26 o 
 -17   1  16      555.79      496.49     40.26 o 
 -16   1  16      272.36      397.19     40.26 o 
 -15   1  16      374.86      297.89     40.26 o 
 -14   1  16     1309.38     1386.14     52.33 o 
 -13   1  16     1363.45     1196.93     46.96 o 
 -12   1  16       16.48       59.04     36.23 o 
 -11   1  16     1398.13     1406.26     52.33 o 
 -10   1  16      549.82      657.51     42.94 o 
  -9   1  16       63.32      112.72     38.91 o 
  -8   1  16      120.60      104.66     36.23 o 
  -7   1  16     3374.71     3177.51     68.43 o 
  -6   1  16       19.56       57.70     33.55 o 
  -5   1  16     2451.59     2717.26     91.25 o 
  -4   1  16        2.07       77.83     38.91 o 
  -3   1  16       18.32       37.57     38.91 o 
  -2   1  16      524.28      481.73     37.57 o 
  -1   1  16     1139.85     1139.23     55.02 o 
   0   1  16     1125.36     1337.83     49.65 o 
   1   1  16      132.92      249.58     33.55 o 
   2   1  16      169.82      136.87     37.57 o 
   3   1  16       99.54       56.36     36.23 o 
   4   1  16      281.15      347.54     40.26 o 
   5   1  16       10.26       26.84     34.89 o 
   6   1  16      479.32      535.40     44.28 o 
   7   1  16        2.42       59.04     36.23 o 
   8   1  16      564.15      434.76     40.26 o 
   9   1  16       82.37       84.54     37.57 o 
  10   1  16       65.43      134.19     40.26 o 
 -19   2  16      179.20      161.55     21.39 o 
 -18   2  16      501.39      381.09     36.23 o 
 -17   2  16      937.93      826.21     24.34 o 
 -16   2  16      264.85      316.68     38.91 o 
 -15   2  16     4171.31     4052.13     39.10 o 
 -14   2  16      776.95      700.45     41.60 o 
 -13   2  16      609.03      536.30     23.61 o 
 -12   2  16     3158.67     3157.38     93.93 o 
 -11   2  16     1773.17     2010.20     28.77 o 
 -10   2  16      177.62      150.29     42.94 o 
  -9   2  16     2476.89     2548.72     29.51 o 
  -8   2  16     2669.05     2297.26     63.07 o 
  -7   2  16        9.41       42.05     19.18 o 
  -6   2  16     2356.90     1999.36     61.73 o 
  -5   2  16     1326.82     1596.36     28.77 o 
  -4   2  16      575.80      594.44     44.28 o 
  -3   2  16      108.25      112.87     19.92 o 
  -2   2  16     1953.20     1555.21     63.07 o 
  -1   2  16      492.53      666.13     24.34 o 
   0   2  16        6.88       53.67     41.60 o 
   1   2  16      143.71      232.37     26.56 o 
   2   2  16      995.09      815.85     49.65 o 
   3   2  16      153.17      146.80     20.66 o 
   4   2  16      647.28      748.75     48.31 o 
   5   2  16      699.39      855.72     25.82 o 
   6   2  16      256.34      162.36     36.23 o 
   7   2  16       32.14       86.31     22.13 o 
   8   2  16     1311.93      997.00     49.65 o 
   9   2  16      250.55      226.47     21.39 o 
  10   2  16       81.02       42.94     34.89 o 
 -19   3  16      244.75      119.43     41.60 o 
 -18   3  16     1247.43      971.50     45.62 o 
 -17   3  16      697.48      661.53     42.94 o 
 -16   3  16      106.01      147.60     37.57 o 
 -15   3  16      140.05      158.34     41.60 o 
 -14   3  16      513.44      409.27     44.28 o 
 -13   3  16     1110.82      917.83     45.62 o 
 -12   3  16      945.50      970.16     55.02 o 
 -11   3  16     3136.94     3111.76     68.43 o 
 -10   3  16      957.47     1120.45     45.62 o 
  -9   3  16       42.13      108.69     34.89 o 
  -8   3  16       31.71       68.43     36.23 o 
  -7   3  16     2247.75     2027.54     53.67 o 
  -6   3  16     1186.21     1380.77     48.31 o 
  -5   3  16      667.84      703.13     40.26 o 
  -4   3  16      172.60      175.78     45.62 o 
  -3   3  16      371.63      363.64     46.96 o 
  -2   3  16       43.80       28.18     41.60 o 
  -1   3  16      298.27      385.11     42.94 o 
   0   3  16       11.17       36.23     41.60 o 
   1   3  16        5.68       63.07     44.28 o 
   2   3  16       26.65       52.33     55.02 o 
   3   3  16      428.39      462.94     40.26 o 
   4   3  16      630.72      693.74     46.96 o 
   5   3  16      507.65      615.91     38.91 o 
   6   3  16      117.40      144.92     36.23 o 
   7   3  16       39.42       72.46     38.91 o 
   8   3  16      331.76      276.42     38.91 o 
   9   3  16      462.46      383.77     41.60 o 
 -18   4  16       42.00       43.52     19.92 o 
 -17   4  16      279.95      252.27     41.60 o 
 -16   4  16     1023.24     1054.16     30.98 o 
 -15   4  16       23.43      103.32     37.57 o 
 -14   4  16      492.20      590.15     22.87 o 
 -13   4  16      828.34      729.97     44.28 o 
 -12   4  16      349.17      417.53     21.39 o 
 -11   4  16      246.62      296.55     48.31 o 
 -10   4  16     1610.03     1656.85     28.03 o 
  -9   4  16      593.74      527.35     44.28 o 
  -8   4  16        1.57       -7.38     22.13 o 
  -7   4  16     1066.15      936.61     49.65 o 
  -6   4  16     1420.28     1428.90     30.25 o 
  -5   4  16       31.24       28.18     40.26 o 
  -4   4  16      230.60      359.99     23.61 o 
  -3   4  16     1734.16     1285.50     61.73 o 
  -2   4  16      192.21      311.30     26.56 o 
  -1   4  16      373.15      320.70     46.96 o 
   0   4  16      432.91      644.00     30.25 o 
   1   4  16      383.67      289.84     42.94 o 
   2   4  16        1.86       -9.59     24.34 o 
   3   4  16      705.34      662.88     46.96 o 
   4   4  16      116.66      142.37     19.92 o 
   5   4  16      206.95      178.47     42.94 o 
   6   4  16       86.88      140.16     21.39 o 
   7   4  16      327.72      193.23     36.23 o 
   8   4  16        2.30       13.28     17.70 o 
 -17   5  16       27.43       14.76     52.33 o 
 -16   5  16      140.31      142.24     40.26 o 
 -15   5  16       75.39      122.11     41.60 o 
 -14   5  16      129.42       93.93     44.28 o 
 -13   5  16       52.77       60.38     42.94 o 
 -12   5  16      559.15      571.63     49.65 o 
 -11   5  16       99.94       99.30     34.89 o 
 -10   5  16      232.84      289.84     38.91 o 
  -9   5  16       38.51       -5.37     36.23 o 
  -8   5  16      787.46      571.63     37.57 o 
  -7   5  16       28.46       16.10     36.23 o 
  -6   5  16     2882.39     2503.90     61.73 o 
  -5   5  16        1.61       22.81     42.94 o 
  -4   5  16       18.49       93.93     41.60 o 
  -3   5  16       18.55      103.32     44.28 o 
  -2   5  16      548.76      492.46     49.65 o 
  -1   5  16      442.09      398.53     45.62 o 
   0   5  16      886.82      878.91     53.67 o 
   1   5  16      134.49      108.69     42.94 o 
   2   5  16      377.15      456.23     48.31 o 
   3   5  16       65.05       -4.03     41.60 o 
   4   5  16      234.72       76.49     44.28 o 
   5   5  16       33.89       65.75     37.57 o 
   6   5  16       88.12       84.54     37.57 o 
   7   5  16      118.28      104.66     34.89 o 
 -15   6  16      168.08      189.59     25.82 o 
 -14   6  16       52.45       59.04     45.62 o 
 -13   6  16       80.50      111.39     24.34 o 
 -12   6  16       76.69       38.91     34.89 o 
 -11   6  16      554.69      594.58     23.61 o 
 -10   6  16        4.19       40.26     38.91 o 
  -9   6  16      288.09      292.86     20.66 o 
  -8   6  16      445.55      481.73     41.60 o 
  -7   6  16       89.36      162.29     20.66 o 
  -6   6  16      544.85      582.36     44.28 o 
  -5   6  16     4791.74     4501.38     85.57 o 
  -4   6  16      808.89      563.58     46.96 o 
  -3   6  16      718.87      598.27     28.77 o 
  -2   6  16     1644.57     1343.20     71.12 o 
  -1   6  16     1262.45     1207.60     37.62 o 
   0   6  16        3.51       76.49     41.60 o 
   1   6  16      496.83      493.51     26.56 o 
   2   6  16      258.28      132.84     40.26 o 
   3   6  16      323.87      216.14     22.87 o 
   4   6  16      279.85      207.99     44.28 o 
   5   6  16       40.74      -16.97     24.34 o 
   6   6  16       10.80       12.08    159.68 o 
 -13   7  16        7.25       20.13     44.28 o 
 -12   7  16      347.52      275.08     37.57 o 
 -11   7  16      236.66      249.58     38.91 o 
 -10   7  16       55.14       29.52     42.94 o 
  -9   7  16        0.03        0.00     36.23 o 
  -8   7  16       44.71       64.41     38.91 o 
  -7   7  16       65.25      132.84     44.28 o 
  -6   7  16       68.24      158.34     38.91 o 
  -5   7  16       61.27       87.22     45.62 o 
  -4   7  16      423.53      497.83     49.65 o 
  -3   7  16       58.98       99.30     44.28 o 
  -2   7  16       63.97       21.47     45.62 o 
  -1   7  16      314.37      193.23     46.96 o 
   0   7  16       47.32       71.12     44.28 o 
   1   7  16        1.35       37.57     41.60 o 
   2   7  16       44.69       18.79     42.94 o 
   3   7  16      318.15      139.55     41.60 o 
  -9   8  16        5.25      -44.28     60.38 o 
  -8   8  16      117.10       90.74     20.66 o 
  -7   8  16      195.95      136.87     40.26 o 
  -6   8  16       14.94       73.03     28.03 o 
  -5   8  16       83.12       76.49     46.96 o 
  -4   8  16       26.18       39.84     20.66 o 
  -3   8  16       59.13       45.62     40.26 o 
  -2   8  16      319.47      286.22     27.29 o 
  -1   8  16       10.75      -29.52     45.62 o 
 -19   1  17      716.46      605.18     46.96 o 
 -18   1  17        8.38        4.03     37.57 o 
 -17   1  17     2178.42     2148.31     63.07 o 
 -16   1  17      100.99      116.74     38.91 o 
 -15   1  17       22.95       77.83     37.57 o 
 -14   1  17        8.17      101.98     41.60 o 
 -13   1  17     2104.96     2100.00     65.75 o 
 -12   1  17       85.52      144.92     34.89 o 
 -11   1  17      982.30      998.34     52.33 o 
 -10   1  17      128.49      140.89     37.57 o 
  -9   1  17      365.06      319.36     32.20 o 
  -8   1  17     1436.22     1249.27     42.94 o 
  -7   1  17      719.09      539.43     37.57 o 
  -6   1  17       26.71       96.61     38.91 o 
  -5   1  17      187.20      232.14     33.55 o 
  -4   1  17      120.08      119.43     37.57 o 
  -3   1  17     1756.02     1579.36     63.07 o 
  -2   1  17      663.85      708.50     52.33 o 
  -1   1  17      331.68      315.34     38.91 o 
   0   1  17        4.29       21.47     38.91 o 
   1   1  17      624.59      618.60     45.62 o 
   2   1  17      109.07       88.56     41.60 o 
   3   1  17     1414.09     1390.16     55.02 o 
   4   1  17      123.51      159.68     38.91 o 
   5   1  17      281.48      367.67     41.60 o 
   6   1  17        5.77       -4.03     38.91 o 
   7   1  17        9.42       26.84     33.55 o 
   8   1  17       22.82       28.18     36.23 o 
   9   1  17      136.17      115.40     36.23 o 
 -19   2  17       44.02       17.44     52.33 o 
 -18   2  17      868.57     1074.83     46.96 o 
 -17   2  17        2.24       38.91     34.89 o 
 -16   2  17       33.58      127.48     38.91 o 
 -15   2  17        4.84       55.02     44.28 o 
 -14   2  17        0.86       20.13     36.23 o 
 -13   2  17       21.68       84.54     37.57 o 
 -12   2  17       37.96       97.96     38.91 o 
 -11   2  17       10.77       21.47     44.28 o 
 -10   2  17       17.67       68.43     34.89 o 
  -9   2  17        4.00       40.26     37.57 o 
  -8   2  17      193.48      351.57     38.91 o 
  -7   2  17      322.14      293.87     36.23 o 
  -6   2  17      507.40      790.35     42.94 o 
  -5   2  17       56.06       68.43     34.89 o 
  -4   2  17      965.74     1642.43     49.65 o 
  -3   2  17      117.95      175.78     41.60 o 
  -2   2  17        5.11       42.94     37.57 o 
  -1   2  17       99.25      114.06     42.94 o 
   0   2  17       22.96       24.15     42.94 o 
   1   2  17      241.14      246.90     40.26 o 
   2   2  17      659.84     1155.34     67.09 o 
   3   2  17      138.60       65.75     34.89 o 
   4   2  17      911.29     1450.55     50.99 o 
   5   2  17       49.05       64.41     38.91 o 
   6   2  17        1.65      122.11     37.57 o 
   7   2  17      458.84      319.36     41.60 o 
   8   2  17      159.78      193.23     37.57 o 
 -18   3  17      858.97      627.99     45.62 o 
 -17   3  17      197.27      186.52     34.89 o 
 -16   3  17        4.63       50.99     40.26 o 
 -15   3  17       24.39        1.34     41.60 o 
 -14   3  17     1921.80     1869.20     55.02 o 
 -13   3  17      376.02      492.46     44.28 o 
 -12   3  17     1236.82     1170.10     61.73 o 
 -11   3  17     1141.51      974.19     44.28 o 
 -10   3  17       88.34      177.12     37.57 o 
  -9   3  17       12.71       22.81     36.23 o 
  -8   3  17     1309.72     1557.89     57.70 o 
  -7   3  17     1379.56     1510.93     56.36 o 
  -6   3  17       54.00       30.86     33.55 o 
  -5   3  17       20.06       53.67     38.91 o 
  -4   3  17      312.94      236.17     36.23 o 
  -3   3  17      128.94       80.51     37.57 o 
  -2   3  17       13.13      -16.10     37.57 o 
  -1   3  17       20.47       53.67     38.91 o 
   0   3  17        7.67       49.65     44.28 o 
   1   3  17      217.05      166.39     42.94 o 
   2   3  17      338.18      240.19     42.94 o 
   3   3  17      185.98      151.63     49.65 o 
   4   3  17       61.45        5.37     40.26 o 
   5   3  17      148.26      144.92     37.57 o 
   6   3  17      707.41      513.93     42.94 o 
   7   3  17      300.94      237.51     38.91 o 
   8   3  17      356.07      245.56     44.28 o 
 -17   4  17       11.57       60.38     42.94 o 
 -16   4  17       21.86       18.79     36.23 o 
 -15   4  17      259.83      399.87     41.60 o 
 -14   4  17        0.37       14.76     37.57 o 
 -13   4  17     2006.85     2996.36     59.04 o 
 -12   4  17      175.14      205.30     46.96 o 
 -11   4  17      866.82     1192.91     42.94 o 
 -10   4  17      236.44      140.89     37.57 o 
  -9   4  17        1.42       -6.71     44.28 o 
  -8   4  17       17.88       65.75     37.57 o 
  -7   4  17     1028.37     1631.70     53.67 o 
  -6   4  17       10.11       73.80     40.26 o 
  -5   4  17     4527.93     6856.88    111.37 o 
  -4   4  17       30.49       50.99     40.26 o 
  -3   4  17      906.31     1555.21     52.33 o 
  -2   4  17      245.23      116.74     45.62 o 
  -1   4  17      111.26      131.50     38.91 o 
   0   4  17      131.74       73.80     41.60 o 
   1   4  17      285.88      448.18     48.31 o 
   2   4  17       42.67       52.33     40.26 o 
   3   4  17      472.80      834.63     56.36 o 
   4   4  17       11.94       16.10     42.94 o 
   5   4  17      241.50      401.21     37.57 o 
   6   4  17       57.78       32.20     32.20 o 
   7   4  17        7.07       55.02     38.91 o 
 -16   5  17      449.36      342.17     44.28 o 
 -15   5  17       22.07       64.41     38.91 o 
 -14   5  17        2.83       18.79     41.60 o 
 -13   5  17      322.69      374.38     42.94 o 
 -12   5  17      278.38      159.68     36.23 o 
 -11   5  17       25.37       71.12     33.55 o 
 -10   5  17       18.97       77.83     40.26 o 
  -9   5  17     1448.60     1328.44     57.70 o 
  -8   5  17      585.77      488.44     42.94 o 
  -7   5  17      265.93      343.51     45.62 o 
  -6   5  17       37.34       -1.34     41.60 o 
  -5   5  17      645.74      548.82     41.60 o 
  -4   5  17      342.98      338.15     46.96 o 
  -3   5  17      586.74      735.34     57.70 o 
  -2   5  17      216.21      217.38     48.31 o 
  -1   5  17      294.87      214.70     50.99 o 
   0   5  17      177.69      112.72     45.62 o 
   1   5  17      261.81      146.26     42.94 o 
   2   5  17       79.75       57.70     45.62 o 
   3   5  17      413.72      277.76     46.96 o 
   4   5  17      418.13      284.47     42.94 o 
   5   5  17        1.37      -13.42     36.23 o 
   6   5  17        0.29       38.91    101.98 o 
 -14   6  17       18.89      -16.10     38.91 o 
 -13   6  17       10.83       87.22     36.23 o 
 -12   6  17      528.47      640.06     38.91 o 
 -11   6  17       40.58       34.89     36.23 o 
 -10   6  17        9.37      -24.15     40.26 o 
  -9   6  17       76.65      124.79     46.96 o 
  -8   6  17       53.67      155.66     37.57 o 
  -7   6  17       56.72       40.26     40.26 o 
  -6   6  17       59.81       50.99     42.94 o 
  -5   6  17       56.02       65.75     44.28 o 
  -4   6  17        0.23       13.42     45.62 o 
  -3   6  17       35.83        5.37     44.28 o 
  -2   6  17      287.09      415.97     49.65 o 
  -1   6  17       18.03       49.65     46.96 o 
   0   6  17        3.89       -9.39     38.91 o 
   1   6  17       70.09       44.28     42.94 o 
   2   6  17       81.72      131.50     50.99 o 
   3   6  17       11.99        8.05     44.28 o 
   4   6  17      113.54      183.83     56.36 o 
 -11   7  17      282.52      202.62     48.31 o 
 -10   7  17        7.16       40.26     37.57 o 
  -9   7  17        1.97       24.15     38.91 o 
  -8   7  17      204.45      181.15     41.60 o 
  -7   7  17      135.73      146.26     41.60 o 
  -6   7  17        1.89       56.36     41.60 o 
  -5   7  17      249.05      202.62     46.96 o 
  -4   7  17      233.84      268.37     45.62 o 
  -3   7  17       58.16      -18.79     46.96 o 
  -2   7  17      472.62      296.55     46.96 o 
  -1   7  17       64.61       93.93     42.94 o 
   0   7  17       57.64       17.44     42.94 o 
   1   7  17       47.47      177.12     64.41 o 
 -18   0  18     1215.24     1243.01     43.52 o 
 -17   0  18       23.18      -17.44     56.36 o 
 -16   0  18     2637.87     2309.70     57.54 o 
 -15   0  18     1671.94     1276.10     75.14 o 
 -14   0  18      117.01       87.05     27.29 o 
 -13   0  18      259.66      213.35     49.65 o 
 -12   0  18      237.92      364.42     37.62 o 
 -11   0  18     1342.97     1064.09     57.70 o 
 -10   0  18      319.67      337.12     25.82 o 
  -9   0  18      271.46      225.43     53.67 o 
  -8   0  18      220.27      346.71     27.29 o 
  -7   0  18      877.07      912.46     63.07 o 
  -6   0  18     1109.32      875.64     36.88 o 
  -5   0  18     1313.76     1167.41     67.09 o 
  -4   0  18      389.90      555.48     35.41 o 
  -3   0  18      423.73      403.90     56.36 o 
  -2   0  18      484.49      783.43     36.88 o 
  -1   0  18      601.27      488.44     67.09 o 
   0   0  18      405.46      389.50     36.15 o 
   1   0  18     2778.07     1847.73    100.64 o 
   2   0  18      504.57      541.46     31.72 o 
   3   0  18      344.89      202.62     57.70 o 
   4   0  18      479.52      615.97     38.36 o 
   5   0  18      770.17      509.90     64.41 o 
   6   0  18        8.10      -10.33     31.72 o 
   7   0  18      153.24      155.66     50.99 o 
 -18   1  18      752.65      610.54     45.62 o 
 -17   1  18       15.81       56.36     40.26 o 
 -16   1  18       68.76       12.08     41.60 o 
 -15   1  18      178.99      104.66     40.26 o 
 -14   1  18     1050.00      952.72     50.99 o 
 -13   1  18      172.86      189.20     36.23 o 
 -12   1  18       58.85      130.16     44.28 o 
 -11   1  18      198.13      216.04     34.89 o 
 -10   1  18      266.01      287.16     33.55 o 
  -9   1  18     1184.87     1184.86     52.33 o 
  -8   1  18      548.22      627.99     36.23 o 
  -7   1  18      125.02      111.37     33.55 o 
  -6   1  18       75.53       24.15     40.26 o 
  -5   1  18      223.76      272.40     41.60 o 
  -4   1  18     1131.42     1049.33     46.96 o 
  -3   1  18      678.73      838.66     49.65 o 
  -2   1  18      121.62      202.62     40.26 o 
  -1   1  18      223.80      277.76     41.60 o 
   0   1  18      366.24      409.27     40.26 o 
   1   1  18       99.39      144.92     38.91 o 
   2   1  18     1140.94     1068.12     59.04 o 
   3   1  18      376.95      496.49     49.65 o 
   4   1  18      106.72      136.87     44.28 o 
   5   1  18       89.79      127.48     40.26 o 
   6   1  18       74.46      100.64     37.57 o 
   7   1  18        9.40       41.60     36.23 o 
 -18   2  18       24.20       95.27     56.36 o 
 -17   2  18      772.00      579.82     22.87 o 
 -16   2  18      920.74      762.17     46.96 o 
 -15   2  18      369.56      322.37     22.13 o 
 -14   2  18      319.05      355.59     42.94 o 
 -13   2  18     2753.90     2494.13     44.26 o 
 -12   2  18      929.54      751.44     53.67 o 
 -11   2  18       56.51       53.11     19.92 o 
 -10   2  18     1117.53     1090.93     48.31 o 
  -9   2  18      375.73      442.61     19.18 o 
  -8   2  18       82.05      143.58     33.55 o 
  -7   2  18      859.61      923.59     24.34 o 
  -6   2  18      388.66      324.73     37.57 o 
  -5   2  18      401.69      370.32     24.34 o 
  -4   2  18      786.34      684.35     45.62 o 
  -3   2  18       57.71      196.96     23.61 o 
  -2   2  18       19.77       49.65     45.62 o 
  -1   2  18        8.79       52.38     22.87 o 
   0   2  18      283.51      285.82     41.60 o 
   1   2  18       43.39       20.66     22.87 o 
   2   2  18       30.60       32.20     37.57 o 
   3   2  18       30.37       56.06     25.82 o 
   4   2  18      233.97      155.66     34.89 o 
   5   2  18       20.79        3.69     20.66 o 
   6   2  18      319.25      241.53     37.57 o 
   7   2  18      130.44      210.98     22.13 o 
 -17   3  18       48.78       81.85     44.28 o 
 -16   3  18      412.21      323.39     45.62 o 
 -15   3  18      268.32      194.57     37.57 o 
 -14   3  18      631.82      521.98     44.28 o 
 -13   3  18      446.83      472.33     46.96 o 
 -12   3  18      326.58      358.28     38.91 o 
 -11   3  18        5.91       56.36     34.89 o 
 -10   3  18      486.17      417.32     36.23 o 
  -9   3  18     1096.39     1062.75     48.31 o 
  -8   3  18      475.29      473.67     44.28 o 
  -7   3  18      300.25      401.21     41.60 o 
  -6   3  18      232.08      265.69     38.91 o 
  -5   3  18       45.06       63.07     41.60 o 
  -4   3  18      496.82      441.47     53.67 o 
  -3   3  18      100.99       73.80     40.26 o 
  -2   3  18       33.54       65.75     44.28 o 
  -1   3  18      186.81      151.63     42.94 o 
   0   3  18        5.06       40.26     44.28 o 
   1   3  18       78.79       83.19     40.26 o 
   2   3  18       34.74       40.26     37.57 o 
   3   3  18        8.58      -36.23     48.31 o 
   4   3  18      186.81      130.16     45.62 o 
   5   3  18      106.07       87.22     36.23 o 
   6   3  18       36.04       57.70     36.23 o 
 -16   4  18       86.47       84.83     24.34 o 
 -15   4  18     1051.19      893.68     55.02 o 
 -14   4  18     1272.62     1104.32     29.51 o 
 -13   4  18       12.90      127.48     46.96 o 
 -12   4  18      585.69      676.46     24.34 o 
 -11   4  18      509.98      493.80     42.94 o 
 -10   4  18       16.12       16.97     20.66 o 
  -9   4  18      661.01      480.38     41.60 o 
  -8   4  18      939.30     1048.26     30.25 o 
  -7   4  18        4.00       69.78     42.94 o 
  -6   4  18     2536.12     1977.74     33.93 o 
  -5   4  18     1956.68     1366.01     64.41 o 
  -4   4  18      558.40      609.33     25.08 o 
  -3   4  18       72.15       48.31     38.91 o 
  -2   4  18     1097.29     1120.55     38.36 o 
  -1   4  18     1068.13      821.22     55.02 o 
   0   4  18       18.41        1.48     23.61 o 
   1   4  18      207.78      201.28     49.65 o 
   2   4  18       28.49       57.54     22.87 o 
   3   4  18       18.25       34.89     34.89 o 
   4   4  18        6.62       50.90     22.87 o 
   5   4  18      164.27       83.19     34.89 o 
 -15   5  18      130.97      -28.18    118.08 o 
 -14   5  18      140.07      157.00     45.62 o 
 -13   5  18      136.60      152.97     37.57 o 
 -12   5  18        1.67      -18.79     37.57 o 
 -11   5  18       19.73       46.96     37.57 o 
 -10   5  18      606.66      466.97     49.65 o 
  -9   5  18       19.83       68.43     40.26 o 
  -8   5  18       83.10      163.71     36.23 o 
  -7   5  18       11.42      123.45     36.23 o 
  -6   5  18      353.69      220.06     50.99 o 
  -5   5  18        0.87       95.27     41.60 o 
  -4   5  18      606.42      660.19     50.99 o 
  -3   5  18       76.40      185.18     40.26 o 
  -2   5  18      463.37      485.75     42.94 o 
  -1   5  18      101.29      135.53     46.96 o 
   0   5  18       63.95        2.68     42.94 o 
   1   5  18      320.94      273.74     44.28 o 
   2   5  18      541.78      398.53     41.60 o 
   3   5  18      193.48       97.96     42.94 o 
   4   5  18      202.71      146.26     72.46 o 
 -12   6  18       52.39       99.30     42.94 o 
 -11   6  18        5.23       33.20     22.13 o 
 -10   6  18      164.55      165.05     45.62 o 
  -9   6  18      281.70      236.80     25.82 o 
  -8   6  18       16.17       46.96     38.91 o 
  -7   6  18       11.60       -2.21     22.87 o 
  -6   6  18      554.28      436.10     44.28 o 
  -5   6  18      609.91      458.84     27.29 o 
  -4   6  18      396.35      293.87     42.94 o 
  -3   6  18      692.33      607.86     29.51 o 
  -2   6  18       61.78       72.46     42.94 o 
  -1   6  18      134.36      129.83     23.61 o 
   0   6  18      762.71      371.69     42.94 o 
   1   6  18      180.81      177.05     22.87 o 
  -8   7  18      350.78      193.23     72.46 o 
  -7   7  18      371.64      237.51     45.62 o 
  -6   7  18       20.83       75.14     40.26 o 
  -5   7  18      125.32       12.08     48.31 o 
  -4   7  18       97.62       93.93     49.65 o 
  -3   7  18      348.17      265.69     56.36 o 
 -17   1  19     1118.90      841.34     48.31 o 
 -16   1  19       68.83      127.48     40.26 o 
 -15   1  19      850.81      699.11     41.60 o 
 -14   1  19       31.37       56.36     37.57 o 
 -13   1  19       15.43       52.33     38.91 o 
 -12   1  19      204.70      183.83     37.57 o 
 -11   1  19       88.61      131.50     34.89 o 
 -10   1  19      244.89      221.41     32.20 o 
  -9   1  19      300.60      240.19     33.55 o 
  -8   1  19        4.67       83.19     34.89 o 
  -7   1  19       10.86       89.90     33.55 o 
  -6   1  19     1572.50     1323.07     46.96 o 
  -5   1  19      106.66      112.72     36.23 o 
  -4   1  19     1191.71     1043.96     57.70 o 
  -3   1  19       77.99       46.96     40.26 o 
  -2   1  19       12.55       28.18     40.26 o 
  -1   1  19     1062.61      907.09     53.67 o 
   0   1  19      677.74      579.68     49.65 o 
   1   1  19      182.83      136.87     41.60 o 
   2   1  19      305.93      226.77     45.62 o 
   3   1  19      302.60      218.72     44.28 o 
   4   1  19        1.87      -34.89     34.89 o 
   5   1  19      324.06      221.41     38.91 o 
   6   1  19        5.81       33.55     89.90 o 
 -16   2  19      443.43      519.30     38.91 o 
 -15   2  19        0.56       16.10     38.91 o 
 -14   2  19      228.11      322.05     37.57 o 
 -13   2  19       52.33       46.96     36.23 o 
 -12   2  19       16.62       81.85     36.23 o 
 -11   2  19        6.41       72.46     37.57 o 
 -10   2  19        0.80       61.73     33.55 o 
  -9   2  19      131.89       71.12     33.55 o 
  -8   2  19      260.30      399.87     40.26 o 
  -7   2  19        0.36        5.37     36.23 o 
  -6   2  19      204.30      277.76     40.26 o 
  -5   2  19       54.61       63.07     41.60 o 
  -4   2  19        9.41      106.01     41.60 o 
  -3   2  19      381.41      193.23     40.26 o 
  -2   2  19      270.94      394.51     41.60 o 
  -1   2  19       30.80       72.46     40.26 o 
   0   2  19       13.29       28.18     44.28 o 
   1   2  19      313.24      150.29     38.91 o 
   2   2  19       71.85       63.07     38.91 o 
   3   2  19      156.08      108.69     46.96 o 
   4   2  19       88.41      147.60     44.28 o 
   5   2  19       74.63       64.41     38.91 o 
 -16   3  19      568.09      409.27     46.96 o 
 -15   3  19      162.89      136.87     37.57 o 
 -14   3  19      397.38      276.42     38.91 o 
 -13   3  19       20.63       32.20     33.55 o 
 -12   3  19      149.87      198.59     41.60 o 
 -11   3  19      445.24      373.04     37.57 o 
 -10   3  19     1419.50     1249.27     60.38 o 
  -9   3  19      328.27      263.00     41.60 o 
  -8   3  19        8.33      -42.94     42.94 o 
  -7   3  19        3.42      -38.91     38.91 o 
  -6   3  19      155.70      140.89     45.62 o 
  -5   3  19       22.67       55.02     42.94 o 
  -4   3  19       98.72      132.84     38.91 o 
  -3   3  19        0.29       57.70     44.28 o 
  -2   3  19        4.32       13.42     46.96 o 
  -1   3  19       34.11       65.75     42.94 o 
   0   3  19      129.11      136.87     42.94 o 
   1   3  19       23.98      104.66     42.94 o 
   2   3  19       16.01        4.03     42.94 o 
   3   3  19      117.89       75.14     40.26 o 
   4   3  19       37.72       34.89     48.31 o 
 -14   4  19       28.11       68.43     44.28 o 
 -13   4  19       48.52      103.32     38.91 o 
 -12   4  19        1.23      -17.44     36.23 o 
 -11   4  19      253.47      385.11     34.89 o 
 -10   4  19        8.15      -10.73     40.26 o 
  -9   4  19      589.26      770.22     41.60 o 
  -8   4  19      196.76      183.83     41.60 o 
  -7   4  19      132.78      174.44     44.28 o 
  -6   4  19      254.04      169.07     42.94 o 
  -5   4  19      110.74      206.65     37.57 o 
  -4   4  19      136.98      120.77     44.28 o 
  -3   4  19      825.19     1270.74     50.99 o 
  -2   4  19        7.17      131.50     40.26 o 
  -1   4  19      319.68      501.85     45.62 o 
   0   4  19      280.71      178.47     42.94 o 
   1   4  19       47.71      112.72     42.94 o 
   2   4  19      143.35       29.52     37.57 o 
   3   4  19       82.79      124.79     42.94 o 
 -13   5  19       14.22      -40.26     52.33 o 
 -12   5  19       55.30       77.83     38.91 o 
 -11   5  19      274.44      263.00     42.94 o 
 -10   5  19      112.41       80.51     36.23 o 
  -9   5  19        5.40       18.79     36.23 o 
  -8   5  19        0.42      -14.76     36.23 o 
  -7   5  19      636.70      477.70     44.28 o 
  -6   5  19        0.99       -9.39     40.26 o 
  -5   5  19      667.49      493.80     55.02 o 
  -4   5  19        3.46       -4.03     40.26 o 
  -3   5  19        3.52      -30.86     46.96 o 
  -2   5  19        0.42      106.01     44.28 o 
  -1   5  19      437.96      350.22     52.33 o 
   0   5  19      120.70      132.84     44.28 o 
   1   5  19      661.50      339.49     48.31 o 
 -10   6  19      137.52      123.45    106.01 o 
  -9   6  19       12.50      112.72     38.91 o 
  -8   6  19      136.00      217.38     41.60 o 
  -7   6  19        3.25      -22.81     41.60 o 
  -6   6  19       26.27       69.78     42.94 o 
  -5   6  19        3.89       40.26     40.26 o 
  -4   6  19       16.72       91.25     44.28 o 
  -3   6  19       40.07       12.08     38.91 o 
  -2   6  19       41.85      -45.62     45.62 o 
 -16   0  20       23.11       55.33     40.57 o 
 -15   0  20       73.07       16.10     60.38 o 
 -14   0  20      478.12      388.02     38.36 o 
 -13   0  20      323.81      285.82     52.33 o 
 -12   0  20       35.75       25.82     28.03 o 
 -11   0  20       72.94      120.77     57.70 o 
 -10   0  20       82.05       73.77     24.34 o 
  -9   0  20      137.00      143.58     49.65 o 
  -8   0  20      380.02      305.40     33.20 o 
  -7   0  20      157.14      131.50     53.67 o 
  -6   0  20       90.52      140.90     29.51 o 
  -5   0  20      336.38      316.68     46.96 o 
  -4   0  20      112.00      112.87     30.25 o 
  -3   0  20     1113.20      811.82     83.19 o 
  -2   0  20      182.16      218.36     31.72 o 
  -1   0  20      119.71       77.83     56.36 o 
   0   0  20       14.24       42.79     32.46 o 
   1   0  20      133.12       96.61     68.43 o 
   2   0  20       73.71      140.90     30.25 o 
   3   0  20     1159.42      712.52     93.93 o 
   4   0  20       42.74      112.13     32.46 o 
 -16   1  20      362.34      246.90     85.88 o 
 -15   1  20       68.94       97.96     38.91 o 
 -14   1  20      244.47      268.37     42.94 o 
 -13   1  20       40.50       33.55     33.55 o 
 -12   1  20       90.72       76.49     38.91 o 
 -11   1  20      154.20      126.13     36.23 o 
 -10   1  20     1109.28      952.72     44.28 o 
  -9   1  20       13.14       28.18     34.89 o 
  -8   1  20       70.62      122.11     37.57 o 
  -7   1  20      753.65      662.88     45.62 o 
  -6   1  20      100.46      166.39     40.26 o 
  -5   1  20      355.93      371.69     41.60 o 
  -4   1  20       18.17      148.95     41.60 o 
  -3   1  20       92.32       29.52     37.57 o 
  -2   1  20      236.42      198.59     41.60 o 
  -1   1  20      503.13      454.89     44.28 o 
   0   1  20       33.06       85.88     38.91 o 
   1   1  20      123.23      107.35     42.94 o 
   2   1  20      103.23       20.13     46.96 o 
   3   1  20        0.06       -4.03     40.26 o 
   4   1  20      160.29      -14.76     71.12 o 
 -15   2  20      597.13      598.27     28.77 o 
 -14   2  20      521.36      414.63     41.60 o 
 -13   2  20        0.15       25.08     19.18 o 
 -12   2  20      922.71      709.84     42.94 o 
 -11   2  20      455.50      523.76     22.13 o 
 -10   2  20        6.74       45.62     34.89 o 
  -9   2  20      618.90      583.51     24.34 o 
  -8   2  20     1356.33     1010.42     60.38 o 
  -7   2  20        9.48       20.66     20.66 o 
  -6   2  20     1352.11      988.95     61.73 o 
  -5   2  20      624.21      697.85     22.87 o 
  -4   2  20       87.24      122.11     37.57 o 
  -3   2  20      250.38      239.01     23.61 o 
  -2   2  20      621.74      436.10     49.65 o 
  -1   2  20        5.88        4.43     25.08 o 
   0   2  20       95.71      100.64     38.91 o 
   1   2  20        1.07        3.69     20.66 o 
   2   2  20       24.08       59.04     45.62 o 
   3   2  20       13.66       42.79     22.87 o 
 -14   3  20       57.59       69.78     34.89 o 
 -13   3  20      337.62      217.38     37.57 o 
 -12   3  20      344.42      303.26     37.57 o 
 -11   3  20      679.22      595.78     42.94 o 
 -10   3  20      200.73      245.56     36.23 o 
  -9   3  20        3.72      112.72     38.91 o 
  -8   3  20       27.43       59.04     38.91 o 
  -7   3  20      415.28      203.96     50.99 o 
  -6   3  20       34.80       21.47     45.62 o 
  -5   3  20      527.88      382.43     48.31 o 
  -4   3  20      549.66      425.37     38.91 o 
  -3   3  20      243.39      224.09     42.94 o 
  -2   3  20      463.78      339.49     41.60 o 
  -1   3  20       61.63       91.25     45.62 o 
   0   3  20       82.13      150.29     46.96 o 
   1   3  20      324.67      257.64     42.94 o 
   2   3  20       34.42       44.28     40.26 o 
 -13   4  20      325.10      195.91     69.78 o 
 -12   4  20       72.31       56.06     19.92 o 
 -11   4  20       73.64       45.62     44.28 o 
 -10   4  20      188.46      211.72     23.61 o 
  -9   4  20       88.47      128.82     34.89 o 
  -8   4  20      118.29       90.00     22.13 o 
  -7   4  20      669.92      473.67     44.28 o 
  -6   4  20      247.53      314.26     22.13 o 
  -5   4  20       30.74      -36.23     41.60 o 
  -4   4  20      660.52      661.71     29.51 o 
  -3   4  20      684.49      454.89     45.62 o 
  -2   4  20        1.00       41.31     24.34 o 
  -1   4  20      204.20      132.84     45.62 o 
   0   4  20      201.96      165.24     25.08 o 
   1   4  20       32.32      241.53     80.51 o 
 -10   5  20       55.55       96.61     59.04 o 
  -9   5  20       85.96       32.20     40.26 o 
  -8   5  20      290.35      103.32     46.96 o 
  -7   5  20      188.10       44.28     40.26 o 
  -6   5  20      348.23      328.75     45.62 o 
  -5   5  20       72.04       65.75     45.62 o 
  -4   5  20       57.86       20.13     38.91 o 
  -3   5  20       45.35       91.25     44.28 o 
  -2   5  20      336.73      123.45     65.75 o 
 -14   1  21        3.87       28.18     56.36 o 
 -13   1  21      801.13      581.02     38.91 o 
 -12   1  21       43.53        8.05     36.23 o 
 -11   1  21      374.31      216.04     36.23 o 
 -10   1  21        6.67      -22.81     37.57 o 
  -9   1  21       19.71        9.39     40.26 o 
  -8   1  21      470.41      330.10     38.91 o 
  -7   1  21       47.04      -10.73     36.23 o 
  -6   1  21        5.70       -5.37     37.57 o 
  -5   1  21        4.28       85.88     36.23 o 
  -4   1  21      781.60      512.59     41.60 o 
  -3   1  21       20.21       55.02     44.28 o 
  -2   1  21      497.85      328.75     37.57 o 
  -1   1  21        1.12       28.18     44.28 o 
   0   1  21       36.07      119.43     45.62 o 
   1   1  21      202.83      191.89     37.57 o 
 -13   2  21       12.61       -6.71     33.55 o 
 -12   2  21       38.56       87.22     38.91 o 
 -11   2  21       18.88       21.47     36.23 o 
 -10   2  21      392.12      460.26     42.94 o 
  -9   2  21        7.35       63.07     33.55 o 
  -8   2  21      241.68      328.75     45.62 o 
  -7   2  21       14.73        9.39     38.91 o 
  -6   2  21        0.62       26.84     37.57 o 
  -5   2  21      100.77       79.17     34.89 o 
  -4   2  21      202.37      166.39     40.26 o 
  -3   2  21       84.57      128.82     41.60 o 
  -2   2  21       11.73       60.38     42.94 o 
  -1   2  21       23.28       32.20     42.94 o 
   0   2  21        2.61       49.65     36.23 o 
 -12   3  21      202.21       88.56     56.36 o 
 -11   3  21       79.15      118.08     40.26 o 
 -10   3  21      301.76      236.17     41.60 o 
  -9   3  21      147.64      108.69     37.57 o 
  -8   3  21      550.61      391.82     41.60 o 
  -7   3  21      333.19      258.98     40.26 o 
  -6   3  21       30.10       83.19     40.26 o 
  -5   3  21      104.14       89.90     38.91 o 
  -4   3  21       43.57       46.96     45.62 o 
  -3   3  21       14.13      -10.73     42.94 o 
  -2   3  21      279.04      161.02     48.31 o 
  -1   3  21       16.11       14.76     48.31 o 
  -9   4  21      200.52      313.99     52.33 o 
  -8   4  21        7.28       73.80     48.31 o 
  -7   4  21      191.82      308.63     44.28 o 
  -6   4  21      194.80      139.55     42.94 o 
  -5   4  21       72.69      122.11     41.60 o 
  -4   4  21      271.50      150.29     42.94 o 
  -3   4  21        2.21      100.64     64.41 o 
 -11   0  22       53.96       42.94     57.70 o 
 -10   0  22      329.36      227.21     29.51 o 
  -9   0  22      100.20       21.47     49.65 o 
  -8   0  22      264.00      186.64     30.25 o 
  -7   0  22       31.27      114.06     63.07 o 
  -6   0  22        0.43      -12.54     32.46 o 
  -5   0  22       39.26       67.09     63.07 o 
  -4   0  22        1.67        5.16     29.51 o 
  -3   0  22        8.00      -16.10     64.41 o 
  -2   0  22        3.04       36.15     28.03 o 
 -11   1  22        3.03       17.44     44.28 o 
 -10   1  22       22.43       21.47     37.57 o 
  -9   1  22       43.97       71.12     41.60 o 
  -8   1  22      303.91      258.98     37.57 o 
  -7   1  22        6.77       44.28     34.89 o 
  -6   1  22      257.83      194.57     37.57 o 
  -5   1  22       69.79       67.09     37.57 o 
  -4   1  22        5.73      -17.44     37.57 o 
  -3   1  22      124.22       75.14     40.26 o 
  -2   1  22       86.68       89.90     59.04 o 
  -9   2  22      415.05      379.91     26.56 o 
  -8   2  22       37.34       65.75     34.89 o 
  -7   2  22      244.01      301.71     22.13 o 
  -6   2  22      653.13      343.51     42.94 o 
  -5   2  22        4.86       45.00     20.66 o 
  -4   2  22      912.74      504.54     60.38 o 
                                                 
